# Supplementary material for: Birthweight and pregnancy outcomes in obese class II women with low weight gain: A retrospective study
Source: PLoS One. 2019 May 20;14(5):e0215833. doi: 10.1371/journal.pone.0215833 (PMC6527216; doi:10.1371/journal.pone.0215833)
Supplement: S1 Dataset — (XLS) [file pone.0215833.s001.xls]

## Sheet: Feuil3
Maternal age	Age-groups	Height	Pre-pregnancy weight	last pregnacy weight	Weight gain	Weight gain/groups	Pre-pregnancy BMI	Parity	Parity/groups	Married	Professional activity	Ethnicity/groups	Chronic hypertenion	pre existing diabete	smoking	Previous cs	gravidic hypertension	pre eclampsia	gestational diabetes	gestational diabetes insuline		JOURS	Term of birth	spontaneous delivery	spontaneous labor	cs with prior cs	PPH	severe PPH	severe perineal tears	5 min Apgar score	Gender	Birthweight	pH	Apgar < 7	pH < 7,1	admission neonatal unit	neonatal death	center	ANNEE	severe SGA	SGA	LGA
18	0	167	107	107	0	1	38.3664	0	0	0	3	1	0	0	1	0	0	0	0	0	39	1	274	1	1	0	0	0	0	10	0	2910		0		0	0	1	2007	0	1	0
19	0	161	98	107	9	2	37.8072	0	0	1	0	1	0	0	0	0	0	0	0	0	40	3	283	1	1	0	0	0	0	10	1	2370	7.28	0	0	0	0	1	2011	0	1	0
19	0	165	102	97	-5	0	37.4656	1	1	0	1	1	0	0	1	0	0	0	0	0	40	2	282	1	1	0	0	0	0	10	0	2745		0		0	0	1	2008	0	1	0
19	0	159	95	104	9	2	37.5776	0	0	2	0	0	0	0	0	0	0	0	0	0	40	2	282	1	1	0	0	0	0	10	0	2800	7.21	0	0	0	0	1	2012	0	1	0
19	0	163	93	100	7	2	35.0032	1	1	1	1	1	0	0	0	0	0	0	0	0	40	2	282	1	1	0	0	0	0	10	1	2870	7.12	0	0	0	0	1	2011	0	1	0
19	0	165	100	102	2	1	36.7309	0	0	0	0	0	0	0	1	0	0	0	0	0	40	4	284	1	1	0	0	0	0	10	1	3050	7.28	0	0	0	0	1	2014	0	1	0
20	0	170	109	118	9	2	37.7163	0	0	1	0	1	0	0	0	0	0	0	0	0	41	6	293	0	1	0	0	0	0	10	0	3000	7.38	0	0	0	0	1	2013	0	1	0
20	0	167	100	99	-1	0	35.8564	1	1	1	2	1	0	0	1	0	0	0	0	1	39	5	278	1	1	0	0	0	0	10	0	2860	7.3	0	0	0	0	1	2015	0	1	0
20	0	166	105	111	6	2	38.1042	0	0	1	0	1	0	0	0	0	0	0	0	0	41	2	289	1	1	0	0	0	0	10	1	2830		0		0	0	1	2008	0	1	0
20	0	156	90	90	0	1	36.9822	1	1	0	2	1	0	0	1	0	0	0	0	0	38	1	267	1	0	0	0	0	0	10	0	2940		0		0	0	1	2009	0	1	0
20	0	170	105	106	1	1	36.3322	2	2	1	2	1	0	0	0	0	0	0	0	0	40	5	285	1	1	0	0	0	0	10	1	3135		0		0	0	1	2006	0	1	0
20	0	167	104	110	6	2	37.2907	0	0	2	1	1	0	0	0	0	0	0	0	1	41	1	288	1	1	0	0	0	0	10	0	3090	7.19	0	0	0	0	1	2014	0	1	0
20	0	142	72	75	3	1	35.7072	0	0	1	1	1	0	0	0	0	0	0	0	0	37	3	262	1	1	0	0	0	0	10	1	3175	7.28	0	0	0	0	1	2014	0	1	0
20	0	160	95	97	2	1	37.1094	0	0	1	3	1	0	0	0	0	0	0	1	0	41	6	293	0	1	0	0	0	0	10	0	2825		0		0	0	1	2011	0	1	0
20	0	172	105	103	-2	0	35.4922	1	1	1	0	1	0	0	1	0	0	0	0	0	38	4	270	1	1	0	0	0	0	10	1	3380	7.27	0	0	0	0	1	2013	0	1	0
21	0	160	100	96	-4	0	39.0625	1	1	1	2	1	0	0	0	1	0	0	0	0	41	4	291	1	0	1	0	0	0	10	0	3160	7.21	0	0	0	0	1	2015	0	1	0
21	0	152	85	89	4	1	36.7902	0	0	1	1	1	0	0	0	0	0	0	1	0	38	0	266	0	1	0	0	0	0	10	1	3050		0		0	0	1	2007	0	1	0
21	0	160	94	95	1	1	36.7188	0	0	0	0	1	0	0	1	0	0	0	0	0	39	4	277	1	1	0	0	0	0	10	1	2970		0		0	0	1	2010	0	1	0
21	0	180	126	128	2	1	38.8889	2	2	1	1	1	0	0	0	0	0	0	0	0	41	0	287	0	1	0	0	0	0	10	1	2910		0		0	0	1	2006	0	1	0
21	0	163	96	100	4	1	36.1323	0	0	2	0	1	0	0	0	0	0	0	0	0	39	0	273	1	0	0	0	0	0	10	0	2835		0		0	0	1	2008	0	1	0
21	0	173	112	102	-10	0	37.4219	0	0	1	1	1	0	0	0	0	0	0	0	0	41	0	287	1	1	0	0	0	0	10	1	3075	7.17	0	0	0	0	1	2013	0	1	0
21	0	162	92	97	5	2	35.0556	0	0	1	1	1	0	0	0	0	0	0	0	0	41	1	288	1	1	0	0	0	0	10	1	3050	7.37	0	0	0	0	1	2011	0	1	0
21	0	168	105	105	0	1	37.2024	0	0	1	1	1	0	0	0	0	0	0	0	0	41	6	293	0	1	0	0	0	0	10	0	3100		0		0	0	1	2007	0	1	0
21	0	163	95	95	0	1	35.756	0	0	1	0	1	0	0	0	0	0	0	0	0	40	3	283	1	0	0	0	0	0	10	1	2965	7.26	0	0	0	0	1	2011	0	1	0
21	0	160	90	96	6	2	35.1562	1	1	2	0	1	0	0	0	0	0	0	0	0	38	5	271	0	0	0	0	0	0	10	0	3220	7.23	0	0	0	0	1	1905-07-03	0	1	0
21	0	167	105	112	7	2	37.6493	2	2	0	2	1	0	0	1	0	0	0	0	0	40	6	286	1	1	0	0	0	0	10	1	2950	7.23	0	0	0	0	1	2011	0	1	0
22	0	160	90	98	8	2	35.1562	1	1	1	1	1	0	0	0	0	0	0	0	0	40	6	286	1	1	0	0	0	0	10	0	2940	7.16	0	0	0	0	1	2014	0	1	0
22	0	162	99	92	-7	0	37.7229	0	0	0	0	1	0	0	0	0	0	0	0	0	40	4	284	1	0	0	0	0	0	10	0	2755	7.26	0	0	0	0	1	2015	0	1	0
22	0	155	90	99	9	2	37.461	2	2	1	2	1	0	0	0	0	0	0	0	0	40	4	284	1	1	0	0	0	0	10	1	3400	7.18	0	0	0	0	1	2013	0	1	0
22	0	170	110	118	8	2	38.0623	1	1	1	1	1	0	0	0	0	0	0	0	0	40	6	286	1	1	0	0	0	0	10	0	2490	7.23	0	0	0	0	1	2010	0	1	0
22	0	165	98	103	5	2	35.9963	0	0	1	0	1	0	0	0	0	0	0	0	0	41	3	290	1	1	0	0	0	0	10	0	2890	7.28	0	0	0	0	1	2011	0	1	0
22	0	157	88	94	6	2	35.7012	1	1	1	1	1	0	0	0	0	0	0	0	0	37	5	264	1	1	0	0	0	0	10	0	3020	7.21	0	0	0	0	1	2015	0	1	0
22	0	165	100	106	6	2	36.7309	0	0	1	0	1	0	0	1	0	0	0	0	0	41	3	290	0	1	0	0	0	0	10	1	2835		0		0	0	1	2009	0	1	0
22	0	165	105	100	-5	0	38.5675	1	1	1	2	1	0	0	0	1	0	0	0	0	40	2	282	0	0	1	0	0	0	10	0	3000		0		0	0	1	2008	0	1	0
22	0	158	98	102	4	1	39.2565	0	0	1	1	1	0	0	0	0	0	0	0	0	41	3	290	1	1	0	0	0	0	10	1	3000	7.3	0	0	0	0	1	2012	0	1	0
22	0	160	93	96	3	1	36.3281	0	0	2	1	1	0	0	0	0	0	0	0	0	37	3	262	0	0	0	0	0	0	10	1	3120	1	0	0	0	0	0	2011	0	1	0
22	0	170	107	106	-1	0	37.0242	0	0	1	0	1	0	0	0	0	0	0	0	0	41	6	293	0	0	0	1	1	0	10	1	2900	1	0	0	0	0	0	2013	0	1	0
22	0	166	106	108	2	1	38.4671	1	1	0	0	2	0	0	0	0	0	0	1	0	40	3	283	1	1	0	0	0	0	10	1	3170	1	0	0	0	0	0	2012	0	1	0
22	0	165	97	104	7	2	35.629	1	1	2	0	1	0	0	0	1	0	1	0	1	37	2	261	0	0	0	0	0	0	10	1	3310	1	0	0	0	0	0	2011	0	1	0
22	0	170	106	107	1	1	36.6782	0	0	1	1	1	0	0	0	0	0	0	0	0	41	1	288	1	1	0	0	0	0	10	0	3000	1	0	0	0	0	0	2012	0	1	0
22	0	155	92	98	6	2	38.2934	0	0	0	1	1	0	0	0	0	0	0	0	0	38	2	268	1	1	0	1	0	0	10	1	3090	1	0	0	1	0	0	2009	0	1	0
22	0	163	98	106	8	2	36.8851	0	0	2	1	1	0	0	0	0	0	0	0	0	40	2	282	0	1	0	0	0	0	10	0	2800	1	0	0	0	0	0	2011	0	1	0
23	0	163	101	105	4	1	38.0142	1	1	1	2	1	0	0	0	1	0	0	0	0	41	3	290	0	0	1	0	0	0	10	0	3000	1	0	0	0	0	0	2014	0	1	0
23	0	175	110	114	4	1	35.9184	0	0	1	1	1	0	0	0	0	0	0	0	0	41	1	288	1	1	0	1	1	0	10	0	2400	1	0	0	0	0	0	2014	0	1	0
23	0	170	115	118	3	1	39.7924	2	2	1	2	1	0	0	0	0	0	0	0	0	40	3	283	1	1	0	0	0	0	10	1	2850	1	0	0	0	0	0	2007	0	1	0
23	0	171	111	101	-10	0	37.9604	1	1	2	0	1	0	0	0	0	0	0	0	0	40	0	280	1	1	0	0	0	0	10	1	2660	1	0	0	0	0	0	2014	0	1	0
23	0	150	81	84	3	1	36	1	1	1	1	1	0	0	0	1	0	0	0	0	40	3	283	1	0	0	1	1	0	10	1	3030	1	0	0	0	0	0	2008	0	1	0
23	0	158	91	93	2	1	36.4525	0	0	1	0	1	0	0	0	0	0	0	0	0	38	1	267	1	1	0	0	0	0	10	0	3030	1	0	0	0	0	0	2007	0	1	0
23	0	166	101	101	0	1	36.6526	0	0	1	0	1	0	0	0	0	0	0	0	0	39	5	278	1	1	0	0	0	0	10	0	2960	1	0	0	0	0	0	2012	0	1	0
23	0	156	94	93	-1	0	38.6259	1	1	1	1	1	0	0	0	0	0	0	0	0	39	1	274	0	1	0	0	0	0	10	1	3270	1	0	0	0	0	0	2014	0	1	0
23	0	165	100	100	0	1	36.7309	0	0	1	1	1	0	0	1	0	0	0	0	0	41	5	292	1	1	0	0	0	0	10	1	2950	1	0	0	0	0	0	2014	0	1	0
23	0	165	101	98	-3	0	37.0983	1	1	1	2	1	0	0	1	0	0	0	0	0	39	5	278	1	1	0	0	0	0	10	1	3125	0	0	0	0	0	0	2011	0	1	0
23	0	163	100	95	-5	0	37.6378	1	1	2	1	1	0	0	0	0	0	0	0	1	38	5	271	1	1	0	0	0	0	10	0	2760	1	0	0	0	0	0	2013	0	1	0
23	0	153	90	85	-5	0	38.4468	1	1	2	0	2	0	0	0	0	0	0	0	0	41	1	288	1	1	0	0	0	0	10	0	3090	1	0	0	0	0	0	2013	0	1	0
23	0	168	110	119	9	2	38.9739	1	1	2	1	1	0	0	0	0	0	0	0	0	40	5	285	1	1	0	0	0	0	10	0	3090	1	0	0	0	0	0	2007	0	1	0
23	0	155	90	89	-1	0	37.461	0	0	2	3	0	0	0	0	0	0	0	0	0	38	0	266	1	1	0	0	0	0	10	0	2800	1	0	0	0	0	0	2011	0	1	0
23	0	169	100	106	6	2	35.0128	0	0	1	0	1	0	0	0	0	0	0	0	0	42	0	294	0	0	0	0	0	0	10	1	2880	1	0	0	0	0	0	2014	0	1	0
23	0	175	115	116	1	1	37.551	0	0	2	1	1	0	0	0	0	0	0	0	0	40	5	285	1	1	0	0	0	0	10	1	2900	1	0	0	0	0	0	2013	0	1	0
23	0	169	109	111	2	1	38.1639	0	0	1	1	1	0	0	0	0	0	0	0	1	38	1	267	0	1	0	0	0	0	10	1	2810	1	0	0	0	0	0	2010	0	1	0
23	0	180	122	123	1	1	37.6543	1	1	1	2	1	0	0	0	0	0	0	0	0	41	2	289	0	1	0	0	0	0	10	0	3000	1	0	0	0	0	0	2008	0	1	0
23	0	163	94	103	9	2	35.3796	1	1	2	0	1	0	0	0	1	0	0	0	0	40	1	281	1	1	0	0	0	0	10	0	2770	1	0	0	0	0	0	2014	0	1	0
23	0	162	93	95	2	1	35.4367	1	1	1	1	1	0	0	1	0	0	0	0	0	40	4	284	1	1	0	0	0	0	10	1	3210	1	0	0	0	0	0	2014	0	1	0
23	0	168	107	111	4	1	37.911	0	0	1	1	1	0	0	0	0	0	0	0	0	41	6	293	0	1	0	0	0	0	10	1	3180	1	0	0	0	0	0	2013	0	1	0
23	0	160	97	100	3	1	37.8906	0	0	1	1	2	0	0	0	0	0	0	0	0	41	2	289	1	1	0	0	0	0	10	1	2490	1	0	0	1	0	0	2009	0	1	0
23	0	160	97	101	4	1	37.8906	1	1	1	1	1	0	0	1	0	0	0	0	0	39	0	273	1	1	0	0	0	0	10	1	2900	1	0	0	0	0	0	2008	0	1	0
23	0	173	107	115	8	2	35.7513	0	0	1	1	1	0	0	0	0	0	0	0	0	39	0	273	1	1	0	0	0	0	10	0	3080	1	0	0	0	0	0	2014	0	1	0
23	0	163	94	100	6	2	35.3796	1	1	1	2	1	0	0	0	0	0	0	0	0	41	3	290	1	1	0	1	0	0	10	0	2890	1	0	0	0	0	0	2014	0	1	0
23	0	163	93	98	5	2	35.0032	1	1	1	1	1	0	0	0	0	0	0	0	0	39	1	274	1	1	0	0	0	0	10	1	2420	1	0	0	0	0	0	2011	0	1	0
23	0	162	98	93	-5	0	37.3419	0	0	1	1	1	0	0	0	0	0	0	0	1	40	1	281	0	0	0	0	0	0	10	1	2890	1	0	0	0	0	0	2014	0	1	0
23	0	165	96	102	6	2	35.2617	0	0	1	1	1	0	0	0	0	0	0	0	0	41	4	291	1	0	0	1	0	0	10	1	3130	1	0	0	0	0	0	2014	0	1	0
23	0	166	106	110	4	1	38.4671	0	0	1	1	1	0	0	0	0	0	0	0	0	41	1	288	0	0	0	0	0	0	10	1	2980	1	0	0	0	0	0	2011	0	1	0
23	0	169	108	117	9	2	37.8138	0	0	1	0	1	0	0	1	0	0	0	1	0	40	6	286	0	1	0	0	0	0	10	1	2800	1	0	0	0	0	0	2009	0	1	0
23	0	156	86	93	7	2	35.3386	1	1	2	2	2	0	0	0	1	0	0	0	0	41	4	291	1	0	0	0	0	0	10	1	3230	1	0	0	0	0	0	2009	0	1	0
24	0	165	102	105	3	1	37.4656	0	0	1	0	1	0	0	0	0	0	0	0	0	41	2	289	1	1	0	1	0	0	10	1	2900	1	0	0	0	0	0	2014	0	1	0
24	0	165	106	114	8	2	38.9348	1	1	1	2	1	0	0	0	0	0	0	0	0	39	6	279	1	1	0	0	0	0	10	1	2880	1		0	0	0	0	2014	0	1	0
24	0	169	105	104	-1	0	36.7634	1	1	1	1	1	0	0	0	0	0	0	0	0	39	5	278	1	1	0	0	0	0	10	0	3100	1	0	0	0	0	0	2006	0	1	0
24	0	169	100	100	0	1	35.0128	0	0	1	0	1	0	0	0	0	0	0	0	0	38	0	266	1	1	0	0	0	0	10	1	3180	1	0	0	0	0	0	2009	0	1	0
24	0	170	104	97	-7	0	35.9862	1	1	1	0	1	0	0	1	0	0	0	0	0	38	0	266	1	1	0	0	0	0	10	1	3310	1	0	0	0	0	0	2008	0	1	0
24	0	163	95	104	9	2	35.756	0	0	1	3	1	0	0	0	0	0	0	0	0	41	2	289	0	0	0	0	0	0	10	0	2710	1	0	0	0	0	0	2010	0	1	0
24	0	169	106	96	-10	0	37.1135	1	1	1	1	1	0	0	0	0	0	0	0	0	39	3	276	1	1	0	0	0	0	10	0	2690	1	0	0	0	0	0	2010	0	1	0
24	0	164	97	104	7	2	36.0648	2	2	1	2	1	0	0	0	0	0	0	0	0	40	0	280	1	1	0	0	0	0	10	0	2840		0		0	0	1	2007	0	1	0
24	0	154	90	88	-2	0	37.9491	1	1	1	0	1	0	0	0	0	0	0	0	0	40	5	285	1	1	0	0	0	0	10	1	3000	7.27	0	0	0	0	1	2015	0	1	0
24	0	160	97	104	7	2	37.8906	0	0	1	1	1	0	0	0	0	0	1	0	0	37	6	265	0	0	0	0	0	0	10	1	3030		0		0	0	1	2010	0	1	0
24	0	173	109	108	-1	0	36.4195	3	3	1	2	1	0	0	0	0	0	0	0	0	41	6	293	0	1	0	0	0	0	10	0	3090	7.26	0	0	0	0	1	2015	0	1	0
24	0	160	90	92	2	1	35.1562	1	1	2	1	1	0	0	1	0	0	0	0	0	41	2	289	1	1	0	0	0	0	10	0	2760	7.24	0	0	0	0	1	2014	0	1	0
24	0	173	106	113	7	2	35.4172	0	0	1	1	1	0	0	0	0	0	0	0	0	41	3	290	0	1	0	0	0	0	10	0	2740	1	0	0	0	0	0	2012	0	1	0
24	0	160	90	95	5	2	35.1562	1	1	1	1	1	0	0	0	0	0	0	0	0	39	6	279	1	1	0	0	0	0	10	1	2670	1	0	0	0	0	0	2013	0	1	0
24	0	170	114	110	-4	0	39.4464	4	4	1	2	1	0	0	0	0	0	0	0	0	37	4	263	1	1	0	1	0	0	10	1	2580	1	0	0	0	0	0	2014	0	1	0
24	0	168	103	103	0	1	36.4938	1	1	1	1	1	0	0	0	0	0	0	0	0	40	5	285	1	1	0	0	0	0	10	1	2900	1	0	0	0	0	0	2015	0	1	0
24	0	160	99	103	4	1	38.6719	0	0	1	1	1	0	0	1	0	0	0	0	0	40	4	284	1	0	0	0	0	0	10	1	3000	1	0	0	0	0	0	2015	0	1	0
24	0	155	94	102	8	2	39.1259	0	0	2	1	1	0	0	0	0	0	0	0	0	40	0	280	1	1	0	0	0	0	10	0	3110	1	0	0	0	0	0	2015	0	1	0
24	0	180	115	124	9	2	35.4938	1	1	1	1	1	0	0	1	0	0	0	0	0	41	2	289	0	1	0	0	0	0	10	0	2700	0	0	0	0	0	0	2014	0	1	0
25	1	165	96	98	2	1	35.2617	3	3	2	2	1	0	0	0	0	0	0	0	0	41	0	287	1	1	0	0	0	0	10	0	2740		0		0	0	1	2008	0	1	0
25	1	170	105	112	7	2	36.3322	2	2	1	2	1	0	0	0	0	0	0	0	0	41	5	292	0	1	0	0	0	0	10	0	3040	6.98	0	1	0	0	1	2012	0	1	0
25	1	163	103	103	0	1	38.767	1	1	1	0	1	0	0	0	0	0	0	0	0	41	0	287	1	1	0	0	0	0	10	0	3160	1	0	0	0	0	0	2013	0	1	0
25	1	175	110	117	7	2	35.9184	1	1	1	1	1	0	0	0	0	0	0	0	0	41	0	287	1	1	0	1	1	0	10	1	2670	1	0	1	0	0	0	2006	0	1	0
25	1	170	107	106	-1	0	37.0242	1	1	1	0	1	0	0	0	0	0	0	0	0	41	3	290	0	1	0	0	0	0	10	1	3080	1	0	0	0	0	0	2010	0	1	0
25	1	177	121	130	9	2	38.6224	1	1	1	1	1	0	0	0	0	0	0	0	0	39	4	277	1	1	0	0	0	0	10	0	2910	6.95	0	1	0	0	1	2015	0	1	0
25	1	169	100	103	3	1	35.0128	0	0	1	1	1	0	0	1	0	0	1	0	0	39	3	276	0	1	0	0	0	0	10	1	3290		0		0	0	1	2008	0	1	0
25	1	158	88	94	6	2	35.2508	0	0	1	0	1	0	0	0	0	0	0	0	0	40	1	281	1	1	0	0	0	0	10	0	3100	1	0	0	0	0	0	2013	0	1	0
25	1	160	90	94	4	1	35.1562	2	2	2	2	0	0	0	0	0	0	0	0	0	40	1	281	1	1	0	0	0	0	10	1	2850	1	1	0	0	0	0	2015	0	1	0
25	1	160	93	87	-6	0	36.3281	0	0	1	1	1	0	0	0	0	0	0	0	0	38	2	268	1	1	0	0	0	0	10	1	3030		0		0	0	1	2009	0	0	0
25	1	170	102	102	0	1	35.2941	1	1	1	1	1	0	0	0	1	0	0	0	0	39	3	276	0	0	1	0	0	0	10	0	3220	7.21	0	0	0	0	1	2015	0	0	0
25	1	174	113	100	-13	0	37.3233	1	1	1	2	1	0	0	1	1	0	0	0	0	41	1	288	1	1	0	0	0	0	10	0	3480		0		0	0	1	2009	0	0	0
25	1	168	100	97	-3	0	35.4308	2	2	1	0	1	0	0	1	0	0	0	0	0	40	1	281	1	1	0	0	0	0	10	1	3340		0		0	0	1	2009	0	0	0
25	1	157	92	100	8	2	37.324	0	0	1	1	1	0	0	0	0	0	0	1	0	39	3	276	1	1	0	0	0	0	10	1	4020		0		0	0	1	2009	0	0	0
25	1	171	116	116	0	1	39.6703	2	2	1	1	1	0	0	0	0	0	0	0	0	39	5	278	1	1	0	0	0	0	10	1	3260		0		0	0	1	2006	0	0	0
25	1	165	106	111	5	2	38.9348	1	1	1	1	1	0	0	0	0	0	0	0	0	40	1	281	0	1	0	0	0	0	10	1	4080		0		0	0	1	2007	0	0	0
25	1	170	107	101	-6	0	37.0242	0	0	2	1	1	0	0	0	0	0	0	0	0	40	3	283	1	1	0	0	0	0	10	0	3650		0		0	0	1	2011	0	0	1
25	1	173	110	105	-5	0	36.7537	0	0	2	1	1	0	0	0	0	0	0	0	0	41	1	288	1	1	0	0	0	0	10	1	3320	7.27	0	0	0	0	1	2011	0	0	0
25	1	170	110	110	0	1	38.0623	0	0	1	1	0	0	0	0	0	0	0	0	0	40	3	283	1	1	0	0	0	0	10	1	3560	7.32	0	0	0	0	1	2013	0	0	0
25	1	170	103	110	7	2	35.6401	2	2	1	1	1	0	0	0	0	0	0	0	0	39	0	273	0	1	0	0	0	0	10	1	3575	7.13	0	0	0	0	1	2013	0	0	0
25	1	173	112	120	8	2	37.4219	1	1	1	1	1	0	0	0	0	0	0	0	0	39	6	279	1	1	0	0	0	0	10	0	3790	7.3	0	0	0	0	1	2015	0	0	0
25	1	163	95	88	-7	0	35.756	3	3	2	2	1	0	0	0	0	0	0	1	0	41	0	287	1	1	0	1	1	0	10	1	2890	7.3	0	0	0	0	1	2015	0	0	0
25	1	166	103	110	7	2	37.3784	0	0	2	1	0	0	0	0	0	0	0	0	0	39	2	275	1	1	0	0	0	0	10	0	3630	7.33	0	0	0	0	1	2015	0	0	0
25	1	175	120	125	5	2	39.1837	0	0	1	1	1	1	1	1	0	0	0	0	1	38	3	269	0	1	0	0	0	0	10	1	4040	7.31	0	0	0	0	1	2011	0	0	0
25	1	163	94	100	6	2	35.3796	0	0	1	0	1	0	0	1	0	0	0	0	0	39	5	278	1	1	0	0	0	0	10	1	3420	7.3	0	0	0	0	1	2013	0	0	0
25	1	160	97	101	4	1	37.8906	0	0	1	1	1	0	0	1	0	0	0	1	0	41	4	291	0	0	0	0	0	0	10	0	3390	7.26	0	0	0	0	1	2013	0	0	0
25	1	182	126	134	8	2	38.0389	0	0	1	1	1	0	1	0	0	0	0	0	0	39	2	275	0	0	0	0	0	0	10	1	3390	7.3	0	0	0	0	1	2015	0	0	0
25	1	163	95	96	1	1	35.756	0	0	1	0	1	0	0	0	0	0	0	0	0	42	0	294	0	1	0	1	0	0	10	1	3490		0		0	0	1	2010	0	0	0
25	1	175	114	118	4	1	37.2245	1	1	1	1	1	0	0	0	0	0	0	0	0	40	6	286	1	1	0	1	1	0	10	1	3320	7.23	0	0	0	0	1	2012	0	0	0
25	1	162	93	102	9	2	35.4367	0	0	1	1	1	0	0	0	0	0	0	0	0	41	5	292	1	0	0	0	0	0	10	1	3780		0		0	0	1	2012	0	0	0
26	1	172	108	114	6	2	36.5062	1	1	2	1	0	0	0	0	1	0	0	1	0	41	2	289	1	0	0	0	0	0	10	1	2760	7.25	0	0	0	0	1	2014	0	0	0
26	1	168	107	109	2	1	37.911	1	1	1	2	1	0	0	1	1	0	0	0	0	41	4	291	0	0	1	0	0	0	10	0	3440	7.32	0	0	0	0	1	2015	0	0	0
26	1	168	100	105	5	2	35.4308	1	1	2	1	1	0	0	0	0	0	0	1	0	37	6	265	1	1	0	0	0	0	10	1	3750	7.42	0	0	0	0	1	2011	0	0	0
26	1	169	110	114	4	1	38.5141	1	1	2	1	0	0	0	0	1	0	0	0	0	41	5	292	1	1	0	0	0	0	10	0	5090		0		0	0	1	2012	0	0	0
26	1	171	105	107	2	1	35.9085	2	2	1	1	1	0	0	0	0	0	0	0	0	39	5	278	1	1	0	0	0	0	10	1	3590	7.15	0	0	0	0	1	2011	0	0	0
26	1	178	119	128	9	2	37.5584	1	1	1	1	1	0	0	0	0	0	0	0	0	41	2	289	0	1	0	1	1	0	10	0	3440		0		0	0	1	2009	0	0	0
26	1	168	100	107	7	2	35.4308	0	0	1	0	1	0	0	0	0	0	0	0	0	41	4	291	1	1	0	1	1	0	10	0	3640		0		0	0	1	2008	0	0	0
26	1	156	92	99	7	2	37.8041	1	1	1	1	1	0	0	0	0	0	0	0	0	41	5	292	0	1	0	0	0	0	10	1	3720	7.31	0	0	0	0	1	2015	0	0	0
26	1	168	106	106	0	1	37.5567	1	1	1	0	1	0	0	0	0	0	0	0	0	40	5	285	1	1	0	0	0	0	10	1	3460		0		0	0	1	2009	0	0	0
26	1	167	100	99	-1	0	35.8564	0	0	2	0	2	0	0	0	0	0	0	0	0	39	6	279	1	0	0	0	0	0	10	0	3380		0		0	0	1	2008	0	0	0
26	1	175	117	124	7	2	38.2041	0	0	1	1	1	0	0	1	0	0	0	0	0	39	1	274	0	1	0	0	0	0	10	1	3410	7.25	0	0	0	0	1	2011	0	0	0
26	1	160	99	93	-6	0	38.6719	1	1	0	0	1	0	0	0	0	0	0	0	0	40	4	284	1	1	0	0	0	0	10	0	3600	7.24	0	0	0	0	1	2012	0	0	0
26	1	161	95	100	5	2	36.6498	0	0	1	1	1	0	0	0	0	0	0	0	0	40	5	285	1	1	0	0	0	0	10	1	3150		0		0	0	1	2012	0	0	0
26	1	163	94	98	4	1	35.3796	0	0	0	1	1	0	0	0	0	0	0	0	0	40	3	283	1	1	0	0	0	0	10	0	3010	7.24	0	0	0	0	1	2010	0	0	0
26	1	163	98	98	0	1	36.8851	0	0	1	1	1	0	0	0	0	0	0	1	0	38	5	271	0	1	0	0	0	0	10	1	3110		0		0	0	1	2006	0	0	0
26	1	178	112	115	3	1	35.3491	1	1	1	1	1	0	0	1	0	0	0	1	0	41	0	287	1	1	0	0	0	0	10	1	3160	7.29	0	0	0	0	1	2012	0	0	0
26	1	162	92	99	7	2	35.0556	1	1	2	1	0	0	0	0	0	0	0	0	0	41	2	289	1	1	0	0	0	0	10	0	3700	7.35	0	0	0	0	1	2013	0	0	0
26	1	170	113	106	-7	0	39.1003	1	1	1	0	1	0	0	0	0	0	0	0	0	41	5	292	1	1	0	0	0	0	10	1	4120		0		0	0	1	2007	0	0	0
26	1	169	112	119	7	2	39.2143	1	1	1	1	1	0	0	0	0	0	0	0	0	39	3	276	0	1	0	0	0	0	10	1	3130		0		0	0	1	2009	0	0	0
26	1	165	106	112	6	2	38.9348	0	0	2	1	0	0	0	0	0	0	0	0	0	40	1	281	1	1	0	0	0	0	10	1	4280	7.25	0	0	0	0	1	2012	0	0	0
26	1	161	97	99	2	1	37.4214	0	0	1	1	1	0	0	0	0	0	0	0	0	41	5	292	0	1	0	0	0	0	10	1	3460	7.22	0	0	0	0	1	2015	0	0	0
26	1	160	98	106	8	2	38.2812	0	0	1	1	1	0	0	0	0	0	0	0	1	38	0	266	1	1	0	0	0	0	10	0	2890		0		0	0	1	2009	0	0	0
26	1	180	124	128	4	1	38.2716	0	0	1	1	1	0	0	0	0	0	0	0	0	38	4	270	1	1	0	0	0	0	10	1	3520	7.21	0	0	0	0	1	2011	0	0	0
26	1	163	100	104	4	1	37.6378	0	0	2	1	1	0	0	0	0	0	0	0	0	41	3	290	1	1	0	0	0	0	10	0	3440		0		0	0	1	2008	0	0	0
26	1	170	109	118	9	2	37.7163	0	0	1	1	1	0	0	0	0	0	0	0	0	41	4	291	1	1	0	0	0	0	10	1	3510		0		0	0	1	2007	0	0	0
26	1	163	104	112	8	2	39.1434	0	0	1	1	1	0	0	0	0	0	0	0	0	39	2	275	1	1	0	0	0	0	10	0	3370		0		0	0	1	2006	0	0	0
26	1	157	87	93	6	2	35.2955	0	0	2	1	1	0	0	0	0	0	0	0	0	40	6	286	1	1	0	0	0	0	10	1	3590		0		0	0	1	2014	0	0	0
26	1	170	102	108	6	2	35.2941	3	3	0	0	1	0	0	0	0	0	0	0	0	40	2	282	1	1	0	1	1	0	10	1	3640	7.27	0	0	0	0	1	2012	0	0	0
26	1	160	100	108	8	2	39.0625	0	0	1	1	1	0	0	0	0	0	0	0	0	41	3	290	0	0	0	0	0	0	10	0	4750		0		0	0	1	2007	0	0	0
26	1	166	110	114	4	1	39.9187	1	1	2	1	0	0	0	0	0	0	0	0	0	41	4	291	1	0	0	1	0	0	10	1	3630		0		0	0	1	2008	0	0	0
26	1	171	115	109	-6	0	39.3283	3	3	2	1	1	0	0	0	0	0	0	0	0	41	0	287	1	1	0	0	0	0	10	1	3860	7.21	0	0	0	0	1	2012	0	0	0
26	1	182	126	126	0	1	38.0389	2	2	1	2	1	1	0	0	0	0	0	0	0	40	4	284	1	1	0	0	0	0	10	1	4070	7.19	0	0	0	0	1	2011	0	0	0
26	1	160	92	98	6	2	35.9375	1	1	2	1	1	0	0	0	1	0	0	0	0	41	1	288	0	0	0	0	0	0	10	1	3820	7.25	0	0	0	0	1	2013	0	0	0
26	1	162	92	101	9	2	35.0556	0	0	2	0	1	0	0	1	0	0	0	0	0	41	6	293	0	0	0	0	0	1	10	0	3460		0		0	0	1	2011	0	0	0
26	1	156	86	93	7	2	35.3386	1	1	1	1	1	0	0	0	0	0	0	0	0	41	2	289	1	1	0	0	0	0	10	1	3590	7.05	0	1	0	0	1	2011	0	0	0
26	1	165	108	111	3	1	39.6694	3	3	0	2	1	0	0	1	0	0	0	0	0	40	4	284	1	1	0	0	0	0	10	0	3400	7.38	0	0	0	0	1	2013	0	0	0
27	1	160	92	97	5	2	35.9375	1	1	2	1	0	0	0	0	0	0	0	0	0	39	2	275	1	1	0	0	0	0	10	0	3630		0		0	0	1	2014	0	0	1
27	1	175	108	117	9	2	35.2653	1	1	2	1	1	0	0	1	0	0	0	0	0	39	2	275	1	1	0	0	0	0	10	0	3910		0		0	0	1	2006	0	0	1
27	1	171	112	112	0	1	38.3024	1	1	2	1	1	0	0	0	0	0	0	0	0	38	4	270	1	1	0	0	0	0	10	1	3530	7.18	0	0	0	0	1	2011	0	0	0
27	1	168	111	112	1	1	39.3282	0	0	1	1	1	0	0	0	0	0	0	1	0	40	5	285	1	1	0	0	0	0	10	0	4030		0		0	0	1	2011	0	0	0
27	1	163	102	106	4	1	38.3906	1	1	1	1	1	0	0	0	1	0	0	0	0	41	4	291	0	0	1	0	0	0	10	0	4780		0		0	0	1	2009	0	0	1
27	1	175	120	129	9	2	39.1837	1	1	1	0	1	0	0	0	1	0	0	0	0	38	6	272	0	0	0	0	0	0	10	1	3460		0		0	0	1	2008	0	0	0
27	1	167	101	104	3	1	36.215	1	1	1	2	1	0	0	1	0	0	0	0	0	40	4	284	1	1	0	0	0	0	10	0	3730	7.24	0	0	0	0	1	2012	0	0	0
27	1	165	98	107	9	2	35.9963	0	0	1	1	1	0	0	0	0	0	0	0	0	40	4	284	1	0	0	0	0	0	10	1	2990	6.92	0	1	0	0	1	2015	0	0	0
27	1	169	103	108	5	2	36.0632	1	1	1	1	1	0	0	0	0	0	0	0	0	40	5	285	1	1	0	0	0	0	10	0	4190	7.29	0	0	0	0	1	2012	0	0	1
27	1	163	97	100	3	1	36.5087	2	2	2	1	1	0	0	0	0	0	0	0	0	38	4	270	1	1	0	0	0	0	10	1	3300		0		0	0	1	2008	0	0	0
27	1	175	118	124	6	2	38.5306	0	0	1	1	1	0	0	0	0	0	0	0	0	42	0	294	0	1	0	0	0	0	10	0	3615	7.32	0	0	0	0	1	2015	0	0	0
27	1	169	110	112	2	1	38.5141	1	1	1	1	1	0	0	0	0	0	0	0	0	41	2	289	1	1	0	0	0	0	10	0	3020		0		0	0	1	2008	0	0	0
27	1	174	121	116	-5	0	39.9656	0	0	2	0	1	0	0	1	0	0	0	0	0	39	6	279	1	1	0	0	0	0	10	0	4080	7.34	0	0	0	0	1	2012	0	0	0
27	1	170	115	115	0	1	39.7924	1	1	1	0	1	0	0	0	0	0	0	0	0	41	2	289	0	1	0	1	1	0	10	0	3860	7.25	0	0	0	0	1	2013	0	0	0
27	1	160	94	93	-1	0	36.7188	1	1	2	1	1	0	0	0	0	0	0	0	0	40	2	282	1	1	0	0	0	0	10	0	3420	7.24	0	0	0	0	1	2010	0	0	0
27	1	164	96	99	3	1	35.693	1	1	1	1	1	0	0	0	0	0	0	0	0	38	0	266	0	1	0	0	0	0	10	0	3330	7.2	0	0	0	0	1	2012	0	0	0
27	1	160	101	107	6	2	39.4531	1	1	1	1	1	0	0	0	1	0	0	1	0	39	5	278	1	1	0	1	1	0	10	0	3060		0		0	0	1	2012	0	0	0
27	1	165	96	103	7	2	35.2617	1	1	2	1	1	0	0	0	0	0	0	0	0	41	1	288	1	1	0	0	0	0	10	0	3110	7.29	0	0	0	0	1	2011	0	0	0
27	1	180	127	133	6	2	39.1975	1	1	1	1	1	0	0	0	0	0	0	0	0	39	5	278	1	1	0	0	0	0	10	1	3650	7.45	0	0	0	0	1	2014	0	0	0
27	1	160	97	95	-2	0	37.8906	1	1	1	2	1	0	0	0	1	0	0	0	0	41	5	292	0	0	1	0	0	0	10	0	3540		0		0	0	1	2012	0	0	0
27	1	171	105	111	6	2	35.9085	0	0	2	1	1	0	0	0	0	0	0	0	0	41	0	287	1	1	0	0	0	0	10	0	3305	7.24	0	0	0	0	1	2013	0	0	0
27	1	168	112	120	8	2	39.6825	1	1	1	0	1	0	0	0	0	0	0	0	0	41	2	289	0	1	0	0	0	0	10	0	3620		0		0	0	1	2008	0	0	0
27	1	164	100	109	9	2	37.1802	1	1	2	1	0	0	0	0	0	0	0	0	0	38	3	269	1	1	0	0	0	0	10	0	2910	7.36	0	0	0	0	1	2011	0	0	0
27	1	159	89	92	3	1	35.2043	0	0	2	1	1	0	0	0	0	0	0	0	0	41	1	288	1	0	0	0	0	0	10	1	4030		0		0	0	1	2006	0	0	0
27	1	168	106	106	0	1	37.5567	0	0	1	0	1	0	0	1	0	1	0	1	0	40	3	283	1	1	0	0	0	0	10	1	3880	7.2	0	0	0	0	1	2010	0	0	0
27	1	159	89	97	8	2	35.2043	1	1	2	0	0	0	0	1	0	0	0	0	0	38	1	267	1	1	0	0	0	0	10	1	4100	7.29	0	0	0	0	1	2010	0	0	0
27	1	163	98	91	-7	0	36.8851	0	0	1	1	0	0	0	1	0	0	0	0	0	39	6	279	1	0	0	0	0	0	10	1	3800	7.28	0	0	0	0	1	2012	0	0	0
27	1	170	107	114	7	2	37.0242	0	0	1	1	1	0	0	0	0	0	0	0	0	40	2	282	1	1	0	0	0	0	10	1	4390	7.29	0	0	0	0	1	2015	0	0	0
27	1	165	106	109	3	1	38.9348	0	0	1	1	1	0	0	0	0	0	0	0	0	41	5	292	0	0	0	0	0	0	10	0	3600	7.11	0	0	0	0	1	2012	0	0	0
27	1	157	93	101	8	2	37.7297	1	1	1	1	2	0	0	0	0	0	0	0	1	41	0	287	0	1	0	1	0	0	10	0	3870	7.25	0	0	0	0	1	2011	0	0	0
27	1	169	110	115	5	2	38.5141	0	0	2	1	1	0	0	1	0	0	0	0	0	39	4	277	1	1	0	0	0	0	10	0	3480	7.26	0	0	0	0	1	2012	0	0	0
27	1	159	90	93	3	1	35.5999	2	2	2	1	0	0	0	0	0	0	0	0	0	37	3	262	1	1	0	1	1	0	10	1	4390	7.27	0	0	0	0	1	2012	0	0	1
27	1	172	104	112	8	2	35.1541	0	0	1	1	1	0	0	0	0	0	0	0	0	39	0	273	1	1	0	0	0	0	10	0	3320	7.27	0	0	0	0	1	2014	0	0	0
27	1	155	96	100	4	1	39.9584	1	1	3	1	2	0	0	0	0	0	0	0	0	41	1	288	1	1	0	0	0	0	10	0	4320	7.21	0	0	0	0	1	2014	0	0	1
27	1	167	108	114	6	2	38.7249	0	0	1	1	1	0	0	0	0	0	0	0	0	41	6	293	0	0	0	1	1	0	10	0	4920		0		0	0	1	2009	0	0	0
27	1	160	100	93	-7	0	39.0625	2	2	1	0	1	0	0	1	0	0	0	0	0	39	0	273	1	0	0	0	0	0	10	0	3530	7.27	0	0	0	0	1	2011	0	0	0
27	1	164	107	108	1	1	39.7829	2	2	1	1	1	0	0	0	0	0	0	0	0	38	3	269	1	1	0	0	0	0	10	0	3550	7.26	0	0	0	0	1	2012	0	0	0
27	1	163	97	105	8	2	36.5087	1	1	2	1	1	0	0	0	1	0	0	0	0	41	3	290	0	0	1	0	0	0	10	1	3420		0		0	0	1	2009	0	0	0
27	1	163	100	109	9	2	37.6378	1	1	2	1	1	0	0	0	0	0	0	0	0	39	4	277	0	0	0	0	0	0	10	0	3630	7.2	0	0	0	0	1	2015	0	0	0
27	1	156	86	93	7	2	35.3386	1	1	2	2	1	0	0	0	0	0	0	0	0	40	5	285	1	1	0	0	0	0	10	1	3450	7.32	0	0	0	0	1	2013	0	0	0
28	1	163	97	90	-7	0	36.5087	2	2	2	1	0	0	0	0	1	0	0	0	0	38	2	268	1	0	0	0	0	0	10	1	3570	7.23	0	0	0	0	1	2015	0	0	0
28	1	159	94	101	7	2	37.1821	2	2	2	1	0	0	0	0	0	0	0	1	0	39	4	277	1	1	0	0	0	0	10	1	3245	7.21	0	0	0	0	1	2014	0	0	0
28	1	165	97	98	1	1	35.629	1	1	2	1	1	0	0	0	0	0	0	0	0	41	0	287	1	1	0	0	0	0	10	0	4070	7.3	0	0	0	0	1	2013	0	0	0
28	1	156	92	97	5	2	37.8041	0	0	1	0	1	0	0	0	0	0	0	0	0	41	4	291	0	0	0	0	0	0	10	0	4000	7.24	0	0	0	0	1	2013	0	0	0
28	1	160	97	103	6	2	37.8906	0	0	0	1	1	0	0	0	0	0	0	1	0	41	3	290	1	1	0	1	0	0	10	0	3610		0		0	0	1	2008	0	0	0
28	1	171	106	112	6	2	36.2505	2	2	2	0	1	0	0	0	0	0	0	0	0	39	5	278	1	1	0	0	0	0	10	0	3530		0		0	0	1	2008	0	0	0
28	1	163	103	100	-3	0	38.767	2	2	2	2	1	0	0	0	0	0	0	0	0	37	6	265	0	1	0	0	0	0	10	0	3250		0		0	0	1	2008	0	0	0
28	1	167	108	98	-10	0	38.7249	0	0	2	1	1	0	0	1	0	0	0	1	0	41	2	289	1	1	0	0	0	0	10	0	3180		0		0	0	1	2007	0	0	0
28	1	167	105	98	-7	0	37.6493	1	1	2	0	1	0	0	0	0	0	0	1	0	40	0	280	0	1	0	0	0	0	10	0	2860		0		0	0	1	2007	0	0	0
28	1	155	85	89	4	1	35.3798	1	1	1	1	1	0	0	1	1	0	0	0	0	39	0	273	1	0	0	0	0	0	10	0	3245		0		0	0	1	2009	0	0	0
28	1	167	105	112	7	2	37.6493	0	0	2	1	1	0	0	0	0	0	0	0	0	40	5	285	1	1	0	0	0	0	10	0	3710		0		0	0	1	2015	0	0	0
28	1	163	104	111	7	2	39.1434	1	1	1	1	1	0	0	0	1	0	0	0	0	38	3	269	0	0	1	0	0	0	10	1	3690	7.21	0	0	0	0	1	2011	0	0	0
28	1	158	88	94	6	2	35.2508	1	1	1	1	2	0	0	0	0	0	0	0	0	39	1	274	1	1	0	0	0	0	10	0	3330		0		0	0	1	2008	0	0	0
28	1	172	104	108	4	1	35.1541	0	0	1	1	1	0	0	1	0	0	0	0	0	40	2	282	1	1	0	0	0	0	10	1	2850		0		0	0	1	2007	0	0	0
28	1	152	86	86	0	1	37.223	1	1	2	0	1	0	0	0	1	0	0	0	0	39	1	274	0	0	1	1	0	0	10	0	3330		0		0	0	1	2007	0	0	0
28	1	164	96	102	6	2	35.693	2	2	1	1	1	0	0	0	1	0	0	0	0	41	5	292	0	0	1	0	0	0	10	0	3300	7.09	0	1	0	0	1	2014	0	0	0
28	1	176	109	105	-4	0	35.1885	1	1	2	1	1	0	0	0	0	0	0	0	0	41	4	291	0	1	0	0	0	0	10	1	4270		1		0	0	1	2009	0	0	1
28	1	173	118	122	4	1	39.4266	1	1	1	1	1	0	0	0	0	0	0	1	0	39	6	279	1	1	0	0	0	0	10	1	2780	7.27	0	0	0	0	1	2010	1	0	0
28	1	165	96	100	4	1	35.2617	1	1	1	1	1	0	0	0	0	0	0	0	0	41	3	290	0	1	0	0	0	0	10	1	2615		0		0	0	1	2006	1	0	0
28	1	164	98	98	0	1	36.4366	3	3	2	2	0	0	0	0	0	0	0	1	0	38	3	269	1	1	0	0	0	0	10	0	2550	7.24	0	0	0	0	1	2015	1	0	0
28	1	165	99	95	-4	0	36.3636	0	0	0	1	1	0	0	0	1	0	0	0	0	40	6	286	1	1	0	0	0	0	10	0	2650		0		0	0	1	2009	1	0	0
28	1	168	100	105	5	2	35.4308	1	1	2	1	1	0	0	1	0	0	0	0	0	37	1	260	1	1	0	0	0	0	10	0	2685	7.17	0	0	0	0	1	2014	1	0	0
28	1	159	101	104	3	1	39.951	0	0	1	1	1	0	0	0	0	0	0	1	0	39	0	273	1	1	0	0	0	0	10	0	2955	7.22	0	0	0	0	1	2011	1	0	0
28	1	163	98	102	4	1	36.8851	1	1	2	1	1	0	0	0	0	0	0	0	0	41	4	291	1	1	0	1	0	0	10	1	2400	7.3	0	0	0	0	1	2011	1	0	0
28	1	173	115	116	1	1	38.4243	1	1	2	1	1	0	0	1	0	0	0	0	0	39	5	278	1	1	0	0	0	0	10	0	2600		0		0	0	1	2012	1	0	0
28	1	178	120	106	-14	0	37.874	1	1	2	1	1	0	0	0	0	0	0	0	0	40	1	281	1	1	0	0	0	0	10	1	2910		0		0	0	1	2009	1	0	0
28	1	160	94	98	4	1	36.7188	0	0	1	1	1	1	0	0	0	0	0	1	0	38	5	271	1	1	0	0	0	0	10	0	2800	7.19	0	0	0	0	1	2013	1	0	0
28	1	160	100	107	7	2	39.0625	2	2	2	2	1	0	0	0	0	0	0	0	0	39	5	278	1	1	0	0	0	0	10	0	2210		0		0	0	1	2015	1	0	0
28	1	160	96	92	-4	0	37.5	1	1	2	1	1	0	0	0	0	0	0	0	0	39	6	279	1	1	0	1	0	0	10	0	2230	7.3	0	0	0	0	1	2011	1	0	0
28	1	159	96	95	-1	0	37.9732	1	1	1	1	0	0	0	0	0	0	0	0	0	41	2	289	1	1	0	1	0	0	10	0	2180	7.23	0	0	0	0	1	2011	1	0	0
29	1	159	95	97	2	1	37.5776	1	1	1	0	1	0	0	0	0	0	0	0	0	41	5	292	0	1	0	0	0	0	10	1	2900	7.28	0	0	0	0	1	2011	1	0	0
29	1	166	106	108	2	1	38.4671	1	1	0	0	1	0	0	0	0	0	0	0	0	40	1	281	1	1	0	0	0	0	10	0	2900	7.28	0	0	0	0	1	2013	1	0	0
29	1	169	109	116	7	2	38.1639	0	0	1	1	1	0	0	1	0	0	0	0	0	39	5	278	1	1	0	1	1	0	10	0	2625	7.3	0	0	0	0	1	2011	1	0	0
29	1	158	88	94	6	2	35.2508	2	2	2	2	0	0	0	0	0	0	0	1	0	39	0	273	1	1	0	0	0	0	10	1	2900		0		0	0	1	2007	1	0	0
29	1	180	115	116	1	1	35.4938	0	0	2	1	1	0	0	0	0	0	0	0	0	41	3	290	0	0	0	0	0	0	10	1	2310	7.25	0	0	0	0	1	2011	1	0	0
29	1	156	86	90	4	1	35.3386	1	1	2	1	1	0	0	0	1	0	0	0	0	40	0	280	0	0	1	0	0	0	10	1	1960	1	0	0	0	0	0	2008	1	0	0
29	1	168	105	113	8	2	37.2024	0	0	1	1	1	0	0	0	1	0	0	0	1	38	5	271	0	0	1	0	0	0	10	1	2640	1	0	0	0	0	0	2011	1	0	0
29	1	163	105	112	7	2	39.5197	2	2	2	2	2	0	0	0	0	0	0	1	0	41	3	290	0	1	0	0	0	0	10	1	2790	1	0	0	0	0	0	2015	1	0	0
29	1	150	84	84	0	1	37.3333	1	1	2	1	1	0	0	0	1	0	0	0	0	40	0	280	0	0	1	0	0	0	10	0	2210	1	0	0	0	0	0	2013	1	0	0
29	1	168	110	117	7	2	38.9739	1	1	1	1	1	1	0	0	0	0	0	0	0	41	0	287	0	1	0	0	0	0	10	0	2670	1	0	0	0	0	0	2008	1	0	0
29	1	165	98	100	2	1	35.9963	1	1	1	1	1	0	0	0	0	0	0	0	0	40	0	280	1	1	0	0	0	0	10	1	2530	1	0	0	0	0	0	2015	1	0	0
29	1	166	106	108	2	1	38.4671	0	0	1	1	1	0	0	1	0	0	0	0	0	39	6	279	1	1	0	0	0	0	10	1	2710	1	0	0	0	0	0	2013	1	0	0
29	1	168	100	106	6	2	35.4308	1	1	2	1	1	0	0	0	0	0	0	0	0	39	5	278	1	1	0	0	0	0	10	0	2940	1	0	0	0	0	0	2007	1	0	0
29	1	161	97	102	5	2	37.4214	1	1	1	1	1	0	0	0	0	0	0	0	0	40	6	286	1	1	0	0	0	0	10	1	2910	1	0	0	0	0	0	2011	1	0	0
29	1	169	105	102	-3	0	36.7634	1	1	2	0	1	0	0	0	0	0	0	0	0	39	6	279	1	1	0	0	0	0	10	0	1980	1	0	0	0	0	0	2008	1	0	0
29	1	168	100	104	4	1	35.4308	0	0	1	1	1	0	0	0	0	0	0	0	0	42	0	294	0	0	0	0	0	0	10	1	2780	1	0	0	0	0	0	2009	1	0	0
29	1	170	103	109	6	2	35.6401	3	3	1	1	1	0	0	0	0	0	0	0	0	41	1	288	1	1	0	0	0	0	10	0	2600	1	0	0	0	0	0	2006	1	0	0
29	1	172	104	107	3	1	35.1541	1	1	1	1	1	0	0	1	0	0	1	0	0	38	5	271	1	1	0	0	0	0	10	1	2560	1	0	0	0	0	0	2014	1	0	0
29	1	163	105	109	4	1	39.5197	2	2	2	1	1	0	0	0	0	0	0	0	0	38	2	268	1	1	0	0	0	0	10	1	2460	1	0	0	1	0	0	2015	1	0	0
29	1	155	94	91	-3	0	39.1259	3	3	1	2	1	0	0	0	0	0	0	0	0	38	4	270	1	0	0	1	0	0	10	0	2460	1	0	0	0	0	0	2007	1	0	0
29	1	170	103	109	6	2	35.6401	3	3	2	1	1	0	0	0	1	0	0	0	0	38	4	270	0	0	1	0	0	0	10	1	2940	1	0	0	0	0	0	2006	1	0	0
29	1	162	95	104	9	2	36.1988	6	4	1	0	1	0	0	0	0	0	0	0	0	38	2	268	1	1	0	0	0	0	10	0	2910	1	0	0	0	0	0	2008	1	0	0
29	1	156	95	104	9	2	39.0368	1	1	1	1	1	0	0	0	0	0	0	0	0	39	4	277	1	1	0	1	0	0	10	0	2790	1	0	0	0	0	0	2013	1	0	0
29	1	168	112	117	5	2	39.6825	2	2	1	0	1	0	0	0	0	0	0	0	0	41	5	292	0	1	0	0	0	0	10	0	2300	7.21	0	0	0	0	1	2012	1	0	0
29	1	164	106	105	-1	0	39.4111	2	2	2	0	0	0	0	0	0	0	0	0	0	41	0	287	1	1	0	0	0	0	10	1	2090	7.26	0	0	0	0	1	2012	1	0	0
29	1	169	110	112	2	1	38.5141	1	1	1	1	1	0	0	0	0	0	0	0	0	41	5	292	1	0	0	0	0	0	10	1	3090	1	0	0	0	0	0	2015	1	0	0
29	1	174	110	116	6	2	36.3324	0	0	0	1	1	0	0	0	0	0	0	1	0	40	5	285	1	1	0	1	0	0	10	1	2850	1	0	0	0	0	0	2013	1	0	0
29	1	172	115	124	9	2	38.8724	0	0	1	1	1	0	0	0	0	0	0	0	0	39	2	275	1	0	0	0	0	0	10	0	2410	1	0	1	1	0	0	2012	1	0	0
29	1	180	120	124	4	1	37.037	1	1	1	1	1	0	0	0	1	0	0	0	0	39	2	275	0	0	0	0	0	0	10	0	2400		1		0	0	1	2014	1	0	0
29	1	175	118	119	1	1	38.5306	0	0	1	1	1	0	0	0	0	0	0	0	0	41	5	292	0	1	0	0	0	0	10	0	3360		0		0	0	1	2006	0	0	0
29	1	160	90	99	9	2	35.1562	1	1	1	1	1	0	0	1	0	0	0	0	0	38	5	271	0	0	0	0	0	0	10	1	3650		0		0	0	1	2007	0	0	0
29	1	160	90	93	3	1	35.1562	3	3	0	2	1	0	0	1	0	0	0	0	0	39	5	278	1	1	0	0	0	0	10	0	3470		0		0	0	1	2009	0	0	0
29	1	160	90	95	5	2	35.1562	0	0	1	1	1	0	0	0	0	0	0	0	0	40	4	284	1	1	0	0	0	0	10	1	3460	7.13	0	0	0	0	1	2011	0	0	0
29	1	150	86	89	3	1	38.2222	1	1	1	0	1	0	0	0	0	0	0	0	0	39	2	275	1	1	0	0	0	0	10	0	3760		0		0	0	1	2015	0	0	0
29	1	163	95	98	3	1	35.756	4	4	3	2	1	0	0	0	0	0	0	0	0	40	3	283	0	1	0	0	0	0	10	0	3945	7.25	0	0	0	0	1	2015	0	0	1
29	1	161	103	110	7	2	39.7361	1	1	2	0	1	0	0	0	0	0	0	0	0	40	1	281	1	1	0	0	0	0	10	0	2770	7.28	0	0	0	0	1	2015	0	0	0
29	1	172	105	114	9	2	35.4922	1	1	1	1	1	0	0	0	0	0	0	0	0	40	2	282	1	1	0	0	0	0	10	0	3590		0		0	0	1	2014	0	0	0
29	1	160	100	94	-6	0	39.0625	2	2	2	2	0	0	0	0	1	0	0	0	0	41	2	289	1	1	0	0	0	0	10	1	3500	7.4	0	0	0	0	1	2012	0	0	0
29	1	166	106	112	6	2	38.4671	2	2	2	2	0	0	0	0	0	0	0	0	0	40	5	285	1	1	0	0	0	0	10	1	3820		0		0	0	1	2009	0	0	0
30	1	180	115	116	1	1	35.4938	2	2	2	0	1	0	0	0	0	0	0	0	0	41	4	291	0	1	0	0	0	0	10	0	3550		0		0	0	1	2007	0	0	0
30	1	158	96	97	1	1	38.4554	1	1	1	1	1	0	0	0	0	0	0	1	0	39	1	274	0	1	0	0	0	0	10	1	3610		0		0	0	1	2008	0	0	0
30	1	171	105	110	5	2	35.9085	1	1	1	1	1	0	0	0	0	0	0	0	0	39	5	278	1	1	0	0	0	0	10	1	3080		0		0	0	1	2009	0	0	0
30	1	163	97	98	1	1	36.5087	0	0	1	1	1	0	0	0	0	0	0	0	0	40	3	283	1	0	0	0	0	0	10	0	3640	7.24	0	0	0	0	1	2014	0	0	0
30	1	168	111	114	3	1	39.3282	1	1	1	1	1	0	0	0	0	0	0	1	0	40	1	281	1	1	0	0	0	0	10	0	3330	7.32	0	0	0	0	1	2010	0	0	0
30	1	156	86	93	7	2	35.3386	1	1	1	1	1	0	0	0	1	0	1	0	0	41	5	292	0	0	1	0	0	0	10	1	3500	7.2	0	0	0	0	1	2011	0	0	0
30	1	170	104	111	7	2	35.9862	2	2	1	1	1	0	0	0	0	0	0	0	0	41	0	287	1	1	0	0	0	0	10	0	3640		0		0	0	1	2007	0	0	0
30	1	170	110	119	9	2	38.0623	1	1	1	1	1	0	0	0	0	0	0	0	0	39	5	278	1	1	0	0	0	0	10	1	3880	7.23	0	0	0	0	1	2015	0	0	0
30	1	159	95	92	-3	0	37.5776	0	0	1	1	1	0	0	0	0	0	0	0	0	39	3	276	1	1	0	0	0	0	10	1	3580		0		0	0	1	2009	0	0	0
30	1	160	95	97	2	1	37.1094	0	0	1	1	1	0	0	1	0	0	0	1	0	39	6	279	1	1	0	0	0	0	10	1	3640	7.11	0	0	0	0	1	2010	0	0	0
30	1	170	104	104	0	1	35.9862	2	2	1	1	1	0	0	0	1	0	0	0	0	38	5	271	0	0	1	0	0	0	10	0	3950	7.19	0	0	0	0	1	2013	0	0	0
30	1	155	89	97	8	2	37.0447	1	1	1	2	1	0	0	1	0	0	0	0	0	41	4	291	0	1	0	0	0	0	10	0	3040	7.2	0	0	0	0	1	2015	0	0	0
30	1	163	95	103	8	2	35.756	1	1	0	1	1	0	0	0	1	0	0	0	0	39	6	279	1	0	0	0	0	0	10	0	4130	7.05	0	1	0	0	1	2012	0	0	1
30	1	178	111	115	4	1	35.0335	1	1	2	1	1	0	0	0	0	0	0	0	0	40	2	282	1	1	0	0	0	0	10	1	3625	7.34	0	0	0	0	1	2013	0	0	0
30	1	165	107	109	2	1	39.3021	1	1	2	1	0	0	0	0	0	0	0	0	0	41	0	287	0	1	0	0	0	0	10	1	4180	7.29	0	0	0	0	1	2013	0	0	0
30	1	160	90	91	1	1	35.1562	0	0	1	1	1	0	0	1	0	0	0	0	0	38	2	268	1	1	0	0	0	0	10	1	3850	7.19	0	0	0	0	1	2015	0	0	0
30	1	170	115	120	5	2	39.7924	1	1	2	1	1	0	0	0	0	0	0	1	0	39	1	274	0	1	0	0	0	0	10	1	3720		0		0	0	1	2009	0	0	0
30	1	180	117	112	-5	0	36.1111	0	0	0	1	1	0	0	1	0	0	1	0	0	40	2	282	0	0	0	1	0	0	10	1	4720		0		0	0	1	2010	0	0	1
30	1	162	100	86	-14	0	38.1039	2	2	1	1	1	0	0	1	0	0	0	0	0	39	2	275	1	1	0	0	0	0	10	0	4560		0		0	0	1	2008	0	0	0
30	1	173	105	106	1	1	35.083	1	1	1	1	0	0	0	0	0	0	0	0	0	40	5	285	1	1	0	0	0	0	10	1	3710	7.21	0	0	0	0	1	2014	0	0	0
30	1	158	92	95	3	1	36.8531	1	1	2	1	1	0	0	0	0	0	0	0	0	40	6	286	1	1	0	0	0	0	10	1	3790		0		0	0	1	2009	0	0	0
30	1	165	100	108	8	2	36.7309	0	0	1	1	1	0	0	0	0	0	0	0	0	41	4	291	0	0	0	1	0	0	10	1	3500	7.29	0	0	0	0	1	2013	0	0	0
30	1	160	94	103	9	2	36.7188	1	1	2	1	1	0	0	0	0	0	0	0	0	38	2	268	1	1	0	0	0	0	10	0	2880		0		0	0	1	2013	0	0	0
30	1	165	99	107	8	2	36.3636	2	2	1	2	1	0	0	1	1	0	0	0	0	39	4	277	0	0	1	0	0	0	10	0	3770		0		0	0	1	2008	0	0	0
30	1	170	109	106	-3	0	37.7163	1	1	1	1	1	0	0	0	0	0	0	0	0	40	4	284	1	1	0	0	0	0	10	1	4120	7.26	0	0	0	0	1	2014	0	0	0
30	1	170	114	116	2	1	39.4464	0	0	1	1	1	0	0	0	0	0	0	0	0	41	6	293	0	1	0	0	0	0	10	1	4660		0		0	0	1	2009	0	0	0
30	1	165	99	107	8	2	36.3636	1	1	1	1	1	0	0	0	0	0	0	0	0	41	3	290	1	1	0	0	0	0	10	1	3180	7.22	0	0	0	0	1	2013	0	0	0
30	1	170	109	104	-5	0	37.7163	0	0	2	1	1	0	0	0	0	0	0	0	0	37	5	264	1	1	0	0	0	0	10	0	3395	7.25	0	0	0	0	1	2014	0	0	0
30	1	160	98	98	0	1	38.2812	2	2	2	1	1	0	0	0	0	0	0	0	0	40	2	282	1	1	0	0	0	0	10	1	3540	7.45	0	0	0	0	1	2012	0	0	0
30	1	150	83	85	2	1	36.8889	1	1	1	1	1	0	0	0	0	0	0	1	0	38	4	270	0	1	0	0	0	0	10	0	3230	7.3	0	0	0	0	1	2010	0	0	0
30	1	159	95	103	8	2	37.5776	2	2	2	2	2	0	0	0	0	0	0	0	0	41	2	289	0	0	0	0	0	0	10	1	4150	7.27	0	0	0	0	1	2012	0	0	0
30	1	172	110	110	0	1	37.1823	2	2	2	1	1	0	0	0	0	0	0	0	0	41	5	292	1	1	0	0	0	0	10	1	4260		0		0	0	1	2007	0	0	0
30	1	173	111	113.5	2.5	1	37.0878	2	2	2	1	1	0	0	0	0	0	0	0	0	40	1	281	1	1	0	0	0	0	10	1	3270	7.17	0	0	0	0	1	2013	0	0	0
30	1	170	112	120	8	2	38.7543	1	1	2	1	2	0	0	0	0	0	1	0	0	41	4	291	0	1	0	0	0	0	10	0	3870	7.3	0	0	0	0	1	2015	0	0	0
31	1	180	120	112	-8	0	37.037	1	1	2	2	0	0	0	0	0	0	0	0	0	38	6	272	1	1	0	0	0	0	10	0	3570	7.25	0	0	0	0	1	2012	0	0	0
31	1	160	94	98	4	1	36.7188	2	2	2	2	0	0	0	0	0	0	0	0	0	42	0	294	0	1	0	0	0	0	10	1	3370	7.28	0	0	0	0	1	2010	0	0	0
31	1	160	95	103	8	2	37.1094	0	0	1	1	1	0	0	0	0	0	0	1	0	39	5	278	1	1	0	0	0	0	10	1	3710	7.26	0	0	0	0	1	2014	0	0	0
31	1	165	97	91	-6	0	35.629	1	1	1	1	2	0	0	0	0	0	0	1	0	41	3	290	1	0	0	0	0	0	10	1	3860		0		0	0	1	2007	0	0	0
31	1	170	114	120	6	2	39.4464	0	0	1	1	1	0	0	0	0	1	0	0	0	40	4	284	0	0	0	0	0	0	10	0	3680	7.35	0	0	0	0	1	2015	0	0	0
31	1	160	90	90	0	1	35.1562	2	2	2	1	1	0	0	0	0	0	0	0	0	39	6	279	1	1	0	0	0	0	10	0	3600	7.39	0	0	0	0	1	2013	0	0	0
31	1	164	97	104	7	2	36.0648	2	2	2	1	1	0	0	0	1	0	0	0	1	39	2	275	0	0	1	0	0	0	10	1	3820	7.09	0	1	0	0	1	2013	0	0	0
31	1	173	105	109	4	1	35.083	1	1	2	0	0	0	0	0	1	0	0	0	0	41	0	287	1	0	0	0	0	0	10	0	3300		0		0	0	1	2009	0	0	0
31	1	160	96	94	-2	0	37.5	2	2	2	1	1	0	0	0	1	0	0	0	0	38	3	269	0	0	1	0	0	0	10	0	2900		0		0	0	1	2011	0	0	0
31	1	167	100	109	9	2	35.8564	1	1	2	1	1	0	0	0	1	0	0	0	0	41	0	287	1	0	0	0	0	0	10	0	3990	7.21	0	0	0	0	1	2015	0	0	0
31	1	170	108	105	-3	0	37.3702	0	0	2	1	1	0	0	0	0	0	0	1	0	41	0	287	0	0	0	0	0	0	10	0	3720	7.22	0	0	0	0	1	2012	0	0	0
31	1	164	106	110	4	1	39.4111	1	1	1	0	1	0	0	0	1	0	0	1	0	39	2	275	0	0	0	0	0	0	10	1	2780	7.25	0	0	0	0	1	2015	0	0	0
31	1	158	99	105	6	2	39.6571	1	1	1	1	1	1	0	0	0	0	0	0	1	38	5	271	0	0	0	1	1	0	10	0	3560	7.26	0	0	0	0	1	2015	0	0	0
31	1	165	100	105	5	2	36.7309	5	4	2	2	2	0	0	0	0	0	0	0	0	41	0	287	1	1	0	0	0	0	10	1	4090		0		0	0	1	2008	0	0	0
31	1	157	98	103	5	2	39.7582	1	1	2	1	1	0	0	1	1	0	0	0	0	39	3	276	1	0	0	0	0	0	10	1	3890	7.14	0	0	0	0	1	2011	0	0	0
31	1	157	95	104	9	2	38.5411	1	1	2	1	1	0	0	0	1	0	0	0	0	39	3	276	1	1	0	0	0	0	10	1	4605		0		0	0	1	2014	0	0	0
31	1	163	100	99	-1	0	37.6378	2	2	2	1	1	0	0	1	1	0	0	0	1	41	2	289	1	1	0	0	0	0	10	1	3580		0		0	0	1	2009	0	0	0
31	1	163	95	100	5	2	35.756	1	1	1	0	1	0	0	0	0	0	0	0	0	40	6	286	1	1	0	0	0	0	10	0	3090	7.19	0	0	0	0	1	2011	0	0	0
31	1	153	82	79	-3	0	35.0293	0	0	1	1	1	0	0	1	0	0	0	0	0	37	4	263	1	1	0	0	0	0	10	0	3760		0		0	0	1	2007	0	0	0
31	1	161	95	84	-11	0	36.6498	0	0	2	1	1	0	0	1	0	0	0	0	1	38	2	268	0	0	0	0	0	0	10	0	3130		0		0	0	1	2010	0	0	0
32	1	170	112	121	9	2	38.7543	0	0	2	1	1	1	0	0	0	0	1	0	0	41	3	290	0	1	0	0	0	0	10	1	3900	7.27	0	0	0	0	1	2015	0	0	0
32	1	176	110	119	9	2	35.5114	1	1	1	1	1	0	0	0	1	0	0	0	0	40	2	282	0	0	1	0	0	0	10	0	3050		0		0	0	1	2007	0	0	0
32	1	150	80	77	-3	0	35.5556	3	3	2	2	0	0	0	0	0	0	0	0	0	40	1	281	1	1	0	0	0	0	10	0	4315	7.34	0	0	0	0	1	2010	0	0	1
32	1	169	109	115	6	2	38.1639	1	1	1	1	1	0	0	0	0	0	0	0	0	40	3	283	1	1	0	0	0	0	10	1	4040	7.23	0	0	0	0	1	2013	0	0	0
32	1	177	116	124	8	2	37.0264	0	0	1	1	1	0	0	0	0	0	0	0	0	41	6	293	0	1	0	0	0	0	10	1	3740		0		0	0	1	2008	0	0	0
32	1	163	93	83	-10	0	35.0032	2	2	2	2	1	1	0	1	0	0	0	0	0	39	2	275	1	1	0	0	0	0	10	1	3300	7.26	0	0	0	0	1	2015	0	0	0
32	1	160	93	91	-2	0	36.3281	2	2	2	1	1	0	0	0	0	0	0	0	0	41	3	290	0	1	0	0	0	0	10	0	3880		0		0	0	1	2007	0	0	0
32	1	158	91	96	5	2	36.4525	2	2	2	1	1	0	0	0	0	0	0	0	0	41	5	292	0	1	0	0	0	0	10	1	3795	7.17	0	0	0	0	1	2015	0	0	0
32	1	157	87	89	2	1	35.2955	1	1	1	1	1	0	0	1	0	0	0	0	0	39	3	276	0	1	0	0	0	0	10	0	3525		0		0	0	1	2015	0	0	0
32	1	168	110	112	2	1	38.9739	1	1	1	1	1	0	0	0	1	0	0	0	1	38	2	268	1	0	0	1	1	0	10	0	3360	7.38	0	0	0	0	1	2013	0	0	0
32	1	175	120	118	-2	0	39.1837	2	2	2	1	1	0	0	0	0	0	0	1	0	41	1	288	1	1	0	0	0	0	10	1	3600		0		0	0	1	2006	0	0	0
32	1	155	88	95	7	2	36.6285	2	2	2	1	0	0	0	0	1	0	0	0	0	39	3	276	0	0	1	0	0	0	10	0	4040	7.28	0	0	0	0	1	2014	0	0	0
32	1	169	100	103	3	1	35.0128	1	1	2	0	0	0	0	0	0	0	0	0	0	39	6	279	1	1	0	1	0	0	10	0	3010	7.23	0	0	0	0	1	2014	0	0	0
32	1	160	96	100	4	1	37.5	2	2	2	1	1	0	0	0	0	0	0	1	0	41	6	293	0	1	0	0	0	0	10	0	3550	7.24	0	0	0	0	1	2012	0	0	0
32	1	155	85	90	5	2	35.3798	2	2	2	2	0	0	0	0	0	0	0	0	1	39	2	275	1	1	0	0	0	0	10	0	3040	7.3	0	0	0	0	1	2011	0	0	0
32	1	165	100	106	6	2	36.7309	6	4	2	2	2	0	0	0	0	0	0	0	0	41	2	289	1	1	0	0	0	0	10	0	3400		0		0	0	1	2012	0	0	0
32	1	165	100	109	9	2	36.7309	1	1	1	1	1	0	0	0	0	0	0	0	0	40	1	281	1	1	0	0	0	0	10	0	3490	7.3	0	0	0	0	1	2012	0	0	0
32	1	168	105	108	3	1	37.2024	0	0	1	1	1	0	0	0	0	0	0	0	0	38	6	272	1	1	0	0	0	0	10	0	3460		0		0	0	1	2008	0	0	0
32	1	169	107	113	6	2	37.4637	1	1	1	1	1	0	0	1	0	1	0	0	0	39	4	277	1	1	0	0	0	0	10	1	4780	7.28	0	0	0	0	1	2010	0	0	1
32	1	160	99	100	1	1	38.6719	1	1	1	1	2	0	0	0	0	0	0	0	0	42	1	295	0	1	0	0	0	0	10	1	3690	7.29	0	0	0	0	1	2010	0	0	0
32	1	161	92	94	2	1	35.4925	2	2	1	1	1	0	0	0	1	0	0	0	0	41	3	290	1	1	0	0	0	0	10	1	3870		0		0	0	1	2009	0	0	0
32	1	169	102	99	-3	0	35.713	1	1	1	1	1	0	0	0	0	0	0	0	0	41	0	287	1	1	0	0	0	0	10	1	3810	7.25	0	0	0	0	1	2014	0	0	0
32	1	165	98	106	8	2	35.9963	1	1	2	1	1	0	0	0	0	0	0	0	1	39	5	278	0	1	0	0	0	0	10	0	3610	7.23	0	0	0	0	1	2013	0	0	0
32	1	153	87	93	6	2	37.1652	1	1	2	1	2	0	0	0	1	0	0	1	0	37	4	263	1	0	0	0	0	0	10	1	3010	7.29	0	0	0	0	1	2013	0	0	0
32	1	172	105	109	4	1	35.4922	1	1	2	2	2	0	0	0	0	0	0	0	0	40	0	280	1	1	0	0	0	0	10	1	3590	7.24	0	0	0	0	1	2014	0	0	0
32	1	173	110	112	2	1	36.7537	1	1	1	1	1	0	0	1	0	0	0	0	0	40	0	280	1	1	0	1	1	0	10	1	3860	7.29	0	0	0	0	1	2013	0	0	0
32	1	170	110	117	7	2	38.0623	1	1	1	1	1	0	0	0	0	0	0	0	0	41	1	288	1	1	0	0	0	0	10	0	3440		0		0	0	1	2008	0	0	0
32	1	173	115	122	7	2	38.4243	5	4	2	2	1	0	0	0	0	0	0	0	0	40	4	284	1	1	0	0	0	0	10	0	3140		0		0	0	1	2013	0	0	0
32	1	160	93	92	-1	0	36.3281	2	2	2	1	1	0	0	0	0	0	0	0	0	41	0	287	1	1	0	0	0	0	10	0	3230	7.26	0	0	0	0	1	2015	0	0	0
33	1	165	104	108	4	1	38.2002	2	2	2	1	1	0	0	1	0	0	0	1	0	39	4	277	1	1	0	0	0	0	10	1	3210		0		0	0	1	2008	0	0	0
33	1	160	94	93	-1	0	36.7188	1	1	1	1	1	0	0	0	1	0	0	0	0	38	4	270	0	0	1	0	0	0	10	1	3970		0		0	0	1	2006	0	0	0
33	1	170	102	108	6	2	35.2941	1	1	2	1	1	0	0	0	0	0	0	0	0	40	3	283	1	1	0	0	0	0	10	0	4130		0		0	0	1	2007	0	0	0
33	1	169	100	104	4	1	35.0128	2	2	2	2	1	0	0	0	0	0	0	0	0	41	1	288	0	1	0	0	0	0	10	0	3490	7.23	0	0	0	0	1	2015	0	0	0
33	1	154	88	84	-4	0	37.1058	3	3	0	1	1	0	0	0	0	0	0	0	1	39	0	273	1	1	0	0	0	0	10	0	3290		0		0	0	1	2009	0	0	0
33	1	168	99	107	8	2	35.0765	1	1	2	1	1	0	0	0	0	0	0	1	0	40	4	284	1	1	0	0	0	0	10	0	3575		0		0	0	1	2007	0	0	0
33	1	155	85	94	9	2	35.3798	2	2	2	2	1	0	0	0	0	1	0	0	0	37	1	260	0	1	0	1	0	0	10	0	3660	7.23	0	0	0	0	1	2012	0	0	0
33	1	156	89	92	3	1	36.5713	0	0	1	1	1	0	0	0	0	0	0	0	0	41	5	292	0	0	0	0	0	0	10	1	3205		0		0	0	1	2009	0	0	0
33	1	170	114	112	-2	0	39.4464	1	1	2	1	1	0	0	0	1	0	0	0	0	38	6	272	0	0	1	0	0	0	10	0	3380	7.23	0	0	0	0	1	2014	0	0	0
33	1	162	96	94	-2	0	36.5798	3	3	2	2	0	0	0	0	1	0	0	1	0	40	0	280	1	1	0	0	0	0	10	0	4600		0		0	0	1	2008	0	0	0
33	1	170	110	115	5	2	38.0623	2	2	1	1	1	1	0	0	1	0	0	0	0	41	3	290	1	1	0	0	0	0	10	0	3055		0		0	0	1	2007	0	0	0
33	1	163	93	97	4	1	35.0032	1	1	1	1	1	0	0	0	0	0	0	0	0	40	1	281	0	1	0	0	0	0	10	0	4140	7.18	0	0	0	0	1	2010	0	0	0
33	1	161	92	95	3	1	35.4925	1	1	2	1	1	1	0	0	0	0	0	0	0	39	6	279	1	1	0	0	0	0	10	0	3700	7.19	0	0	0	0	1	2014	0	0	0
33	1	169	113	122	9	2	39.5644	2	2	1	1	1	0	0	0	0	0	0	1	0	41	5	292	0	1	0	0	0	0	10	1	3500	7.36	0	0	0	0	1	2015	0	0	0
33	1	160	97	102	5	2	37.8906	2	2	1	1	1	0	0	0	1	0	0	0	0	37	5	264	1	1	0	0	0	0	10	0	3930	7.41	0	0	0	0	1	2010	0	0	0
33	1	173	106	101	-5	0	35.4172	2	2	1	1	0	0	0	0	0	0	0	0	0	40	0	280	0	0	0	1	1	0	10	0	3980		0		0	0	1	2008	0	0	0
33	1	157	95	95	0	1	38.5411	1	1	2	1	1	1	0	0	1	0	0	0	0	39	4	277	1	1	0	0	0	0	10	1	3530	7.2	0	0	0	0	1	2014	0	0	0
33	1	146	79	81	2	1	37.0614	9	4	2	2	1	0	0	0	0	0	0	0	0	40	0	280	0	1	0	1	1	0	10	0	4560	7.22	0	0	0	0	1	2013	0	0	1
33	1	172	107	113	6	2	36.1682	2	2	1	1	1	0	0	0	0	0	0	0	0	38	5	271	1	1	0	0	0	0	10	1	3610	7.2	0	0	0	0	1	2014	0	0	0
33	1	170	106	109	3	1	36.6782	2	2	2	1	1	0	0	0	0	0	0	0	0	41	4	291	1	1	0	0	0	0	10	1	3040		0		0	0	1	2008	0	0	0
33	1	170	111	112	1	1	38.4083	2	2	2	1	1	0	0	0	0	0	0	0	0	38	3	269	1	1	0	0	0	0	10	0	3370	7.28	0	0	0	0	1	2013	0	0	0
33	1	173	110	111	1	1	36.7537	3	3	2	1	1	0	0	0	0	0	0	1	0	39	1	274	1	1	0	0	0	0	10	0	3440	7.3	0	0	0	0	1	2014	0	0	0
34	1	155	94	93	-1	0	39.1259	2	2	2	0	0	0	0	0	0	0	0	1	0	37	3	262	1	1	0	0	0	0	10	1	3270		0		0	0	1	2010	0	0	0
34	1	170	106	110	4	1	36.6782	2	2	0	0	1	0	0	0	0	0	0	1	0	40	3	283	1	1	0	0	0	0	10	0	3470	7.17	0	0	0	0	1	2014	0	0	0
34	1	180	115	117	2	1	35.4938	3	3	1	0	1	0	0	1	0	0	0	0	0	39	5	278	1	1	0	0	0	0	10	1	3420	7.31	0	0	0	0	1	2011	0	0	0
34	1	170	102	110	8	2	35.2941	1	1	2	1	1	1	0	0	0	1	0	0	0	40	2	282	1	1	0	0	0	0	10	0	3770	7.3	0	0	0	0	1	2012	0	0	0
34	1	170	110	119	9	2	38.0623	1	1	2	0	1	0	0	0	1	0	0	0	0	38	6	272	1	0	0	0	0	0	10	1	4140		0		0	0	1	2009	0	0	0
34	1	165	96	97	1	1	35.2617	1	1	1	1	1	0	0	0	0	0	0	0	0	40	1	281	0	1	0	0	0	0	10	0	3530	7.25	0	0	0	0	1	2012	0	0	0
34	1	168	104	113	9	2	36.8481	2	2	1	1	1	0	0	0	1	0	0	0	0	39	3	276	0	0	1	0	0	0	10	1	3340	7.25	0	0	0	0	1	2012	0	0	0
34	1	162	93	92	-1	0	35.4367	1	1	2	1	1	0	0	0	0	0	0	0	0	41	1	288	1	1	0	0	0	0	10	0	3880	7.29	0	0	0	0	1	2014	0	0	0
34	1	165	100	105	5	2	36.7309	3	3	1	0	1	0	0	0	0	0	0	1	0	39	5	278	1	1	0	0	0	0	10	0	3280		0		0	0	1	2007	0	0	0
34	1	170	112	110	-2	0	38.7543	0	0	1	1	1	0	0	0	0	0	0	0	0	41	4	291	1	0	0	0	0	0	10	1	3370	7.27	0	0	0	0	1	2015	0	0	0
34	1	162	101	110	9	2	38.485	1	1	2	1	1	1	0	0	0	0	1	0	0	37	5	264	1	1	0	0	0	0	10	0	3090		0		0	0	1	2008	0	0	0
34	1	165	102	111	9	2	37.4656	7	4	2	2	2	0	0	0	0	0	0	0	0	41	3	290	1	0	0	0	0	0	10	1	3660	7.35	0	0	0	0	1	2013	0	0	0
34	1	151	90	96	6	2	39.472	1	1	1	1	1	0	0	0	1	0	0	0	1	39	2	275	0	0	0	1	0	0	10	0	3480	7.22	0	0	0	0	1	2011	0	0	0
34	1	154	88	95	7	2	37.1058	3	3	2	2	1	0	0	0	0	0	0	0	0	39	1	274	0	0	0	0	0	0	10	1	3360	7.19	0	0	0	0	1	2011	0	0	0
34	1	163	96	99	3	1	36.1323	1	1	2	1	1	0	0	0	1	0	0	0	0	39	6	279	0	0	1	0	0	0	10	0	4380	7.19	0	0	0	0	1	2011	0	0	0
34	1	168	106	111	5	2	37.5567	1	1	1	1	1	0	0	0	0	0	0	0	0	39	2	275	1	1	0	0	0	0	10	0	3220		0		0	0	1	2009	0	0	0
34	1	172	114	118	4	1	38.5343	0	0	2	1	1	0	0	0	0	0	0	0	0	41	5	292	0	0	0	1	0	0	10	0	4370		0		0	0	1	2006	0	0	1
34	1	170	114	107	-7	0	39.4464	4	4	2	2	1	0	0	0	0	0	0	0	0	40	1	281	1	1	0	0	0	0	10	1	4040		0		0	0	1	2006	0	0	0
34	1	169	110	102	-8	0	38.5141	4	4	2	0	0	0	0	0	0	0	0	0	0	40	1	281	0	1	0	0	0	0	10	0	3090	7.28	0	0	0	0	1	2013	0	0	0
34	1	165	103	101	-2	0	37.8329	2	2	2	1	1	0	0	0	0	0	0	0	0	40	5	285	0	1	0	0	0	0	10	0	3490		0		0	0	1	2009	0	0	0
34	1	169	111	115	4	1	38.8642	0	0	1	1	1	0	0	0	0	0	0	0	0	40	0	280	1	1	0	1	0	0	10	0	3000	7.1	0	1	0	0	1	2015	0	0	0
34	1	170	113	107	-6	0	39.1003	1	1	2	1	1	0	0	0	0	0	0	0	0	41	4	291	1	1	0	0	0	0	10	0	3995	7.15	0	0	0	0	1	2011	0	0	0
34	1	157	90	95	5	2	36.5126	0	0	2	2	2	0	0	0	1	0	0	0	0	39	0	273	0	0	1	0	0	0	10	1	4060	7.13	0	0	0	0	1	2014	0	0	0
34	1	160	94	87	-7	0	36.7188	0	0	0	1	1	0	0	0	0	0	0	1	0	38	0	266	1	1	0	0	0	0	10	0	4270	7.27	0	0	0	0	1	2011	0	0	0
34	1	171	105	109	4	1	35.9085	0	0	1	1	1	0	0	1	0	0	0	0	0	39	1	274	1	1	0	0	0	0	10	1	4140		0		0	0	1	2006	0	0	0
34	1	152	91	86	-5	0	39.3871	2	2	1	2	1	0	0	0	0	0	0	0	0	40	4	284	1	1	0	0	0	0	10	1	3500		0		0	0	1	2008	0	0	0
35	2	160	96	84	-12	0	37.5	1	1	1	1	0	0	0	1	0	0	0	0	0	39	4	277	1	1	0	0	0	0	10	0	2910	7.21	0	0	0	0	1	2010	0	0	0
35	2	165	96	103	7	2	35.2617	2	2	1	0	1	0	0	0	0	0	0	0	0	38	5	271	1	1	0	0	0	0	10	1	3440	7.29	0	0	0	0	1	2012	0	0	0
35	2	170	110	118	8	2	38.0623	1	1	2	1	1	0	0	0	0	0	0	0	1	39	4	277	0	1	0	0	0	0	10	0	4080	7.15	0	0	0	0	1	2012	0	0	0
35	2	174	113	116	3	1	37.3233	0	0	2	1	1	0	0	0	0	0	0	0	0	40	2	282	1	1	0	0	0	0	10	1	3855		0		0	0	1	2006	0	0	0
35	2	163	97	90	-7	0	36.5087	1	1	2	1	1	0	0	0	0	0	0	0	1	38	3	269	0	1	0	0	0	0	10	0	4730	7.18	0	0	0	0	1	2014	0	0	0
35	2	168	106	108	2	1	37.5567	1	1	2	1	1	1	0	0	0	0	0	1	0	39	2	275	1	0	0	0	0	0	10	0	4060		0		0	0	1	2014	0	0	0
35	2	170	103	110	7	2	35.6401	0	0	2	0	1	0	0	0	0	0	0	0	0	40	0	280	1	1	0	0	0	0	10	1	3060		0		0	0	1	2009	0	0	0
35	2	165	100	96	-4	0	36.7309	6	4	2	1	0	0	0	0	0	0	0	0	0	37	3	262	1	1	0	0	0	0	10	0	3640	7.28	0	0	0	0	1	2012	0	0	0
35	2	163	102	99	-3	0	38.3906	2	2	2	2	1	0	0	0	0	0	0	0	0	40	2	282	1	1	0	0	0	0	10	1	3810	7.28	0	0	0	0	1	2014	0	0	0
35	2	178	120	121	1	1	37.874	3	3	2	1	1	0	0	0	0	0	0	0	0	38	6	272	1	1	0	0	0	0	10	0	3010	7.26	0	0	0	0	1	2015	0	0	0
35	2	170	115	122	7	2	39.7924	1	1	1	1	1	0	0	0	0	0	0	0	0	40	6	286	0	1	0	0	0	0	10	0	3810	7.16	0	0	0	0	1	2012	0	0	0
35	2	170	110	107	-3	0	38.0623	1	1	1	1	1	0	0	0	1	0	0	0	1	39	0	273	0	0	1	0	0	0	10	0	3410	7.2	0	0	0	0	1	2015	0	0	0
35	2	170	109	118	9	2	37.7163	2	2	2	1	1	0	0	0	0	0	0	0	0	40	4	284	1	1	0	0	0	0	10	1	4000	7.35	0	0	0	0	1	2013	0	0	0
35	2	160	90	99	9	2	35.1562	1	1	2	1	1	0	0	0	0	0	0	0	0	40	5	285	1	1	0	0	0	0	10	1	3080	7.3	0	0	0	0	1	2015	0	0	0
35	2	160	93	101	8	2	36.3281	0	0	1	1	1	0	0	1	0	0	0	0	0	40	6	286	1	1	0	0	0	0	10	1	3270	7.28	0	0	0	0	1	2013	0	0	0
35	2	168	100	100	0	1	35.4308	2	2	2	2	1	0	0	0	0	0	0	0	0	38	2	268	1	1	0	0	0	0	10	1	3625	7.21	0	0	0	0	1	2012	0	0	0
35	2	160	90	89	-1	0	35.1562	1	1	2	1	0	0	0	0	0	0	0	0	0	40	4	284	1	1	0	0	0	0	10	0	3220		0		0	0	1	2009	0	0	0
35	2	153	85	84	-1	0	36.3108	3	3	2	1	1	0	0	0	0	0	0	0	0	41	1	288	1	0	0	0	0	0	10	1	3360	7.15	0	0	0	0	1	2012	0	0	0
35	2	157.5	92	98	6	2	37.0874	1	1	1	1	1	0	0	1	0	0	0	0	1	40	4	284	1	0	0	0	0	0	10	1	3780	7.25	0	0	0	0	1	2015	0	0	1
35	2	165	104	111	7	2	38.2002	2	2	2	1	1	0	0	0	0	0	0	0	0	41	5	292	0	1	0	0	0	0	10	0	3650		0		0	0	1	2009	0	0	0
35	2	160	98	106	8	2	38.2812	2	2	1	0	1	1	0	0	0	0	0	0	0	41	6	293	0	1	0	0	0	0	10	1	2980	7.36	0	0	0	0	1	2014	0	0	0
36	2	163	96	103	7	2	36.1323	1	1	2	1	2	0	0	0	0	0	0	0	0	38	6	272	1	1	0	0	0	0	10	1	3430		0		0	0	1	2006	0	0	0
36	2	160	91	95	4	1	35.5469	3	3	2	0	0	0	0	0	0	0	0	0	0	41	0	287	1	1	0	0	0	0	10	0	3660	7.22	0	0	0	0	1	2011	0	0	0
36	2	167	100	85	-15	0	35.8564	2	2	2	1	1	0	0	0	0	0	0	0	0	40	2	282	1	1	0	0	0	0	10	1	4440		0		0	0	1	2007	0	0	1
36	2	165	97	92	-5	0	35.629	2	2	1	1	2	0	0	0	1	0	0	0	0	41	2	289	1	0	0	0	0	0	10	0	3610	7.35	0	0	0	0	1	2015	0	0	0
36	2	170	110	117	7	2	38.0623	1	1	2	0	1	1	0	0	0	0	0	0	0	38	4	270	1	1	0	0	0	0	10	0	3605	7.21	0	0	0	0	1	2014	0	0	0
36	2	175	118	110	-8	0	38.5306	3	3	1	2	1	0	0	0	1	0	0	0	1	39	2	275	0	0	1	0	0	0	10	1	3365	7.19	0	0	0	0	1	2014	0	0	0
36	2	162	97	98	1	1	36.9608	2	2	2	2	1	0	0	0	0	0	0	0	0	39	4	277	1	1	0	0	0	0	10	1	4000		0		0	0	1	2014	0	0	1
36	2	165	100	108	8	2	36.7309	0	0	1	1	1	1	0	1	0	0	0	0	0	39	1	274	0	0	0	0	0	0	10	0	3400		0		0	0	1	2006	0	0	0
36	2	169	112	119	7	2	39.2143	1	1	1	1	1	1	0	0	0	0	0	0	0	39	2	275	0	0	0	0	0	0	10	0	3970		0		0	0	1	2006	0	0	0
36	2	163	95	84	-11	0	35.756	0	0	1	1	1	0	0	0	0	0	0	0	0	39	5	278	1	0	0	0	0	0	10	0	3370	7.33	0	0	0	0	1	2014	0	0	0
36	2	165	97	103	6	2	35.629	3	3	2	0	1	0	0	0	0	0	0	0	1	40	3	283	1	1	0	0	0	0	10	1	3630	7.28	0	0	0	0	1	2013	0	0	0
37	2	162	96	96	0	1	36.5798	2	2	1	1	2	0	0	0	1	0	0	0	1	39	2	275	0	0	1	0	0	0	10	0	4090	7.18	0	0	0	0	1	2015	0	0	0
37	2	164	104	104	0	1	38.6675	0	0	1	1	1	0	0	0	0	0	0	0	0	39	4	277	1	0	0	1	1	0	10	0	3960	7.2	0	0	0	0	1	2010	0	0	0
37	2	165	102	102	0	1	37.4656	4	4	1	2	1	0	0	0	0	0	0	0	1	39	5	278	1	1	0	0	0	0	10	0	4100	7.28	0	0	0	0	1	2012	0	0	0
37	2	168	110	108	-2	0	38.9739	1	1	1	0	1	0	0	0	0	0	0	0	0	39	6	279	1	1	0	0	0	0	10	0	4540		0		0	0	1	2010	0	0	0
37	2	167	107	98	-9	0	38.3664	1	1	2	1	1	1	0	0	1	0	1	0	0	39	0	273	0	0	0	0	0	0	10	0	3130	7.23	0	0	0	0	1	2013	0	0	0
37	2	156	86	90	4	1	35.3386	2	2	1	1	1	0	0	1	1	0	0	0	0	39	1	274	0	0	1	0	0	0	10	1	3490	7.26	0	0	0	0	1	2015	0	0	0
37	2	169	110	118	8	2	38.5141	1	1	1	1	1	0	0	0	1	0	0	0	0	40	2	282	1	1	0	0	0	0	10	1	3870		0		0	0	1	2007	0	0	0
37	2	160	100	88	-12	0	39.0625	2	2	2	1	0	0	0	0	0	0	0	0	0	38	2	268	1	1	0	0	0	0	10	1	3665		0		0	0	1	2009	0	0	0
37	2	163	94	95	1	1	35.3796	1	1	0	1	0	0	0	0	0	0	0	0	0	40	3	283	1	1	0	0	0	0	10	0	2980	7.19	0	0	0	0	1	2014	0	0	0
37	2	160	96	104	8	2	37.5	3	3	2	2	1	0	0	0	0	0	0	0	0	40	1	281	1	1	0	0	0	0	10	1	3560	7.33	0	0	0	0	1	2014	0	0	0
37	2	169	106	115	9	2	37.1135	1	1	1	1	1	0	0	0	0	0	0	0	0	38	6	272	1	1	0	0	0	0	10	1	3775		0		0	0	1	2015	0	0	0
37	2	155	95	95	0	1	39.5421	1	1	2	2	2	0	0	0	0	0	0	0	0	40	3	283	1	1	0	0	0	0	10	1	2910		0		0	0	1	2006	0	0	0
37	2	178	120	112	-8	0	37.874	4	4	2	1	0	0	0	0	0	0	0	0	1	37	4	263	1	1	0	0	0	0	10	1	3975	7.15	0	0	0	0	1	2013	0	0	0
37	2	160	96	104	8	2	37.5	5	4	2	2	1	0	0	0	0	0	0	0	0	39	0	273	0	1	0	0	0	0	10	0	3930	7.31	0	0	0	0	1	2014	0	0	0
38	2	172	110	110	0	1	37.1823	2	2	1	3	1	0	0	0	0	0	0	0	0	41	5	292	0	1	0	0	0	0	10	1	3650	7.24	0	0	0	0	1	2011	0	0	0
38	2	171	105	114	9	2	35.9085	0	0	2	1	1	0	0	0	0	0	0	0	0	38	6	272	1	1	0	0	0	0	10	1	3330		0		0	0	1	2007	0	0	0
38	2	163	96	105	9	2	36.1323	3	3	3	1	1	0	0	0	0	0	0	0	0	37	0	259	1	1	0	0	0	0	10	0	3705	7.27	0	0	0	0	1	2012	0	0	0
38	2	160	101	105	4	1	39.4531	1	1	2	1	1	0	0	0	1	0	0	0	0	39	3	276	1	1	0	0	0	0	10	0	3740		0		0	0	1	2013	0	0	0
38	2	160	91	97	6	2	35.5469	2	2	1	0	1	0	0	1	0	1	0	0	0	39	1	274	0	0	0	0	0	0	10	0	4910		0		0	0	1	2007	0	0	0
39	2	160	99	102	3	1	38.6719	2	2	2	2	1	0	0	0	1	0	0	1	0	41	0	287	0	0	1	0	0	0	10	0	3415	7.32	0	0	0	0	1	2015	0	0	0
39	2	168	110	106	-4	0	38.9739	2	2	1	0	1	0	0	0	0	0	0	0	0	39	3	276	0	1	0	0	0	0	10	0	3920	7.25	0	0	0	0	1	2013	0	0	0
39	2	170	114	117	3	1	39.4464	1	1	2	1	1	0	0	0	0	1	0	0	1	38	3	269	0	1	0	0	0	0	10	0	3250		0		0	0	1	2009	0	0	0
39	2	167	98	95	-3	0	35.1393	3	3	2	1	1	0	0	1	0	1	0	0	1	40	0	280	0	1	0	0	0	0	10	0	4010		0		0	0	1	2008	0	0	0
39	2	160	98	104	6	2	38.2812	5	4	2	1	1	0	0	0	0	0	0	1	0	40	0	280	0	1	0	0	0	0	10	0	3650	7.35	0	0	0	0	1	2015	0	0	0
39	2	169	114	115	1	1	39.9146	2	2	1	1	1	1	0	0	1	0	0	0	0	39	2	275	1	1	0	0	0	0	10	1	2950	7.17	0	0	0	0	1	2012	0	0	0
40	2	167	103	107	4	1	36.9321	1	1	1	1	1	0	0	1	0	0	0	0	0	38	1	267	1	0	0	0	0	0	10	1	4295		0		0	0	1	2009	0	0	1
40	2	152	82	84	2	1	35.4917	2	2	2	0	1	0	0	0	0	0	0	0	0	41	0	287	1	1	0	0	0	0	10	0	3680	7.29	0	0	0	0	1	2015	0	0	0
40	2	175	112	115	3	1	36.5714	4	4	1	1	1	0	0	0	1	0	0	0	1	37	6	265	0	0	1	0	0	0	10	0	3670	7.45	0	0	0	0	1	2015	0	0	0
40	2	170	110	109	-1	0	38.0623	5	4	2	1	1	0	0	0	0	0	0	0	0	40	1	281	0	1	0	0	0	0	10	0	3155	7.32	0	0	0	0	1	2012	0	0	0
40	2	164	101	105	4	1	37.5521	1	1	1	1	1	0	0	0	0	0	0	0	0	41	0	287	1	1	0	0	0	0	10	1	4105	7.34	0	0	0	0	1	2011	0	0	0
41	2	155	85	88	3	1	35.3798	2	2	1	1	1	0	0	0	1	0	0	0	0	37	4	263	1	0	0	0	0	0	10	1	3820		0		0	0	1	2010	0	0	0
41	2	168	110	115	5	2	38.9739	7	4	2	1	0	0	1	0	0	0	0	0	0	38	1	267	1	1	0	0	0	0	10	0	3190		0		0	0	1	2012	0	0	0
19	0	165	108	116	8	2	39.6694	0	0	0	1	1	0	0	1	0	0	0	0	0	39	3	276	1	0	0	0	0	0	10	1	3890	7.27	0	0	0	0	1	2010	0	0	0
19	0	164	96	95	-1	0	35.693	0	0	0	0	1	0	0	1	0	0	0	0	0	38	1	267	1	1	0	0	0	0	10	1	4440	7.28	0	0	0	0	1	2010	0	0	1
19	0	172	114	116	2	1	38.5343	0	0	1	1	1	0	0	0	0	0	0	0	0	40	4	284	1	1	0	0	0	0	10	1	3600	7.23	0	0	0	0	1	2014	0	0	0
19	0	156	89	86	-3	0	36.5713	1	1	1	2	1	0	0	1	0	0	0	0	0	39	0	273	1	1	0	0	0	0	10	0	3660	7.26	0	0	0	0	1	2013	0	0	0
19	0	162	99	105	6	2	37.7229	0	0	0	2	1	0	0	1	0	0	0	0	0	41	3	290	1	1	0	0	0	0	10	0	3800	7.31	0	0	0	0	1	2010	0	0	0
19	0	160	92	96	4	1	35.9375	1	1	2	1	1	0	0	0	0	0	0	0	0	40	3	283	1	1	0	0	0	0	10	0	4400		0		0	0	1	2006	0	0	1
20	0	165	96	102	6	2	35.2617	0	0	0	2	1	0	0	0	0	0	0	1	0	40	2	282	1	1	0	0	0	0	10	0	2990	7.3	0	0	0	0	1	2015	0	0	0
20	0	159	98	100	2	1	38.7643	0	0	0	2	1	0	0	0	0	0	0	0	1	39	1	274	1	1	0	0	0	0	10	0	3980		0		0	0	1	2008	0	0	0
20	0	167	110	112	2	1	39.4421	0	0	0	1	1	0	0	0	0	0	0	0	0	39	1	274	0	0	0	0	0	0	10	1	2820		0		0	0	1	2010	0	0	0
20	0	176	111	118	7	2	35.8342	1	1	0	1	2	0	0	1	0	0	0	0	0	40	5	285	1	1	0	0	0	0	10	0	3310	7.24	0	0	0	0	1	2012	0	0	0
20	0	171	105	105	0	1	35.9085	1	1	1	1	1	0	0	0	0	0	0	0	0	39	1	274	1	1	0	0	0	0	10	0	3970	7.22	0	0	0	0	1	2013	0	0	1
20	0	160	100	100	0	1	39.0625	1	1	1	2	1	0	0	0	0	0	0	0	0	41	0	287	1	1	0	0	0	0	10	1	3840	7.16	0	0	0	0	1	2014	0	0	0
20	0	148	84	92	8	2	38.3492	0	0	2	1	0	0	0	0	0	0	0	0	0	39	4	277	1	1	0	0	0	0	10	0	3910	7.21	0	0	0	0	1	2011	0	0	0
20	0	160	94	100	6	2	36.7188	1	1	0	3	1	0	0	1	0	0	0	0	0	39	1	274	1	1	0	0	0	0	10	0	3520	7.21	0	0	0	0	1	2013	0	0	0
20	0	165	100	100	0	1	36.7309	0	0	0	1	2	0	0	1	0	0	0	0	0	38	5	271	1	0	0	0	0	0	10	0	3300	7.22	0	0	0	0	1	2012	0	0	0
21	0	161	92	100	8	2	35.4925	1	1	2	1	1	0	0	0	0	0	0	0	0	37	4	263	1	1	0	0	0	0	10	1	3330		0		0	0	1	2015	0	0	0
21	0	157	89	90	1	1	36.1069	1	1	0	1	1	0	0	0	0	0	0	0	0	40	1	281	1	1	0	0	0	0	10	0	3400	7.19	0	0	0	0	1	2015	0	0	0
21	0	176	117	120	3	1	37.7712	1	1	0	1	1	0	0	1	0	0	0	1	0	39	0	273	0	0	0	0	0	0	10	0	4460		0		0	0	1	2008	0	0	0
21	0	156	89	90	1	1	36.5713	1	1	0	2	1	0	0	1	0	0	0	0	0	40	1	281	1	1	0	0	0	1	10	1	3585	7.24	0	0	0	0	1	2014	0	0	0
21	0	163	102	102	0	1	38.3906	2	2	0	1	1	0	0	1	0	0	0	0	0	39	1	274	1	1	0	0	0	0	10	0	3740		0		0	0	1	2015	0	0	0
21	0	160	90	89	-1	0	35.1562	5	4	0	2	2	0	0	0	0	0	0	0	0	38	4	270	1	1	0	0	0	0	10	1	4410	7.22	0	0	0	0	1	2010	0	0	0
21	0	168	100	107	7	2	35.4308	1	1	0	2	1	0	0	0	1	0	0	0	0	38	3	269	0	0	1	0	0	0	10	1	3430	7.18	0	0	0	0	1	2014	0	0	0
21	0	164	103	104	1	1	38.2957	1	1	0	1	1	0	0	0	0	0	0	0	0	40	0	280	1	1	0	0	0	0	10	1	3630	7.29	0	0	0	0	1	2012	0	0	0
21	0	162	95	98	3	1	36.1988	0	0	0	1	1	0	0	1	0	0	0	0	0	38	3	269	1	1	0	1	1	0	10	0	3380	7.34	0	0	0	0	1	2010	0	0	0
21	0	155	86	92	6	2	35.796	1	1	0	2	1	0	0	0	0	0	0	1	0	40	6	286	1	0	0	0	0	0	10	1	3490		0		0	0	1	2007	0	0	0
21	0	180	116	109	-7	0	35.8025	2	2	0	2	1	0	0	1	0	0	0	0	0	40	1	281	0	1	0	0	0	0	10	1	3590		0		0	0	1	2013	0	0	0
22	0	159	95	101	6	2	37.5776	2	2	0	1	2	0	0	0	1	0	0	0	0	40	0	280	1	1	0	0	0	0	10	1	3760	7.31	0	0	0	0	1	2014	0	0	0
22	0	175	110	108	-2	0	35.9184	1	1	1	2	1	0	0	0	0	0	0	0	0	39	1	274	0	0	0	0	0	0	10	1	3480		0		0	0	1	2008	0	0	0
22	0	171	115	113	-2	0	39.3283	0	0	1	1	1	1	0	0	0	0	0	0	0	39	5	278	1	1	0	0	0	0	10	0	3480		0		0	0	1	2007	0	0	0
22	0	163	96	104	8	2	36.1323	1	1	1	2	1	0	0	0	0	0	0	0	0	40	5	285	1	1	0	0	0	0	10	0	3850	7.33	0	0	0	0	1	2013	0	0	0
22	0	165	100	105	5	2	36.7309	1	1	2	1	0	0	0	0	1	0	0	0	0	40	6	286	0	0	0	0	0	0	10	1	3430	7.27	0	0	0	0	1	2012	0	0	0
22	0	165	97	100	3	1	35.629	0	0	0	1	1	0	0	1	0	0	0	0	0	37	4	263	1	1	0	0	0	0	10	1	4650	7.19	0	0	0	0	1	2010	0	0	1
22	0	185	126	126	0	1	36.8152	0	0	1	1	1	0	0	0	0	0	0	0	0	41	6	293	0	0	0	0	0	0	10	0	3290	7.16	0	0	0	0	1	2014	0	0	0
22	0	163	97	99	2	1	36.5087	0	0	1	0	1	0	0	0	0	0	1	0	0	40	2	282	0	0	0	0	0	0	10	1	3110		0		0	0	1	2009	0	0	0
22	0	170	103	110	7	2	35.6401	1	1	0	1	1	0	0	1	1	0	0	0	0	40	0	280	0	1	0				10	1	3220		0		0	0	1	2008	0	0	0
22	0	164	96	103	7	2	35.693	2	2	0	0	1	0	0	0	0	0	0	0	0	37	1	260	1	1	0	0	0	0	10	1	3060	7.27	0	0	0	0	1	2014	0	0	0
22	0	158	97	98	1	1	38.856	2	2	2	2	1	0	0	0	0	0	0	0	0	39	6	279	0	1	0	0	0	0	10	1	5100		0		0	0	1	2015	0	0	0
22	0	178	125	124	-1	0	39.4521	0	0	1	3	1	0	0	0	0	0	0	0	0	40	3	283	1	1	0	0	0	0	10	0	3610		0		0	0	1	2009	0	0	0
22	0	180	126	119	-7	0	38.8889	0	0	1	1	1	0	0	0	0	0	0	1	0	41	5	292	0	1	0	1	0	1	10	1	4120		0		0	0	1	2007	0	0	0
22	0	160	91	94	3	1	35.5469	0	0	1	0	2	0	0	0	0	0	0	0	0	40	3	283	1	1	0	0	0	0	10	1	3560		0		0	0	1	2010	0	0	0
22	0	160	100	98	-2	0	39.0625	0	0	1	0	1	0	0	0	0	0	0	1	0	38	6	272	1	0	0	0	0	0	10	0	3155	7.25	0	0	0	0	1	2014	0	0	0
22	0	168	102	111	9	2	36.1395	0	0	0	1	1	0	0	0	0	0	0	1	0	39	2	275	1	0	0	0	0	0	10	0	4280	7.39	0	0	0	0	1	2010	0	0	0
22	0	163	95	99	4	1	35.756	0	0	0	3	1	0	0	0	0	0	0	0	0	38	3	269	1	1	0	0	0	0	10	1	4300		0		0	0	1	2012	0	0	0
23	0	162	103	106	3	1	39.2471	1	1	2	3	1	0	0	1	1	0	0	0	0	41	3	290	0	1	0	0	0	0	10	1	3060		0		0	0	1	2012	0	0	0
23	0	170	110	114	4	1	38.0623	1	1	0	2	1	0	0	0	0	0	0	0	0	39	4	277	1	1	0	0	0	0	10	0	3030	7.21	0	0	0	0	1	2015	0	0	0
23	0	148	81	89	8	2	36.9795	0	0	0	3	1	0	0	0	0	0	0	0	0	40	4	284	1	1	0	0	0	0	10	0	3550	7.27	0	0	0	0	1	2015	0	0	0
23	0	173	117	110	-7	0	39.0925	0	0	0	0	2	0	0	0	0	0	0	0	0	41	0	287	0	1	0	0	0	0	10	1	3215	7.2	0	0	0	0	1	2011	0	0	0
23	0	158	97	100	3	1	38.856	1	1	1	1	1	0	0	1	0	0	0	1	0	41	0	287	0	1	0	0	0	0	10	1	3250		0		0	0	1	2011	0	0	0
23	0	169	105	110	5	2	36.7634	1	1	0	2	1	0	0	0	0	0	0	0	0	40	3	283	1	1	0	0	0	0	10	1	3370		0		0	0	1	2009	0	0	0
23	0	165	100	100	0	1	36.7309	0	0	2	2	1	0	0	0	0	0	0	0	0	41	3	290	1	1	0	0	0	0	10	1	3555		0		0	0	1	2010	0	0	0
23	0	164	95	96	1	1	35.3212	0	0	2	2	2	0	0	0	0	0	0	0	0	40	3	283	1	1	0	0	0	0	10	1	4060		0		0	0	1	2009	0	0	1
23	0	170	113	120	7	2	39.1003	1	1	0	3	1	0	0	0	1	0	0	0	0	40	3	283	1	1	0	0	0	0	10	1	3325		0		0	0	1	2008	0	0	0
23	0	162	102	106	4	1	38.866	0	0	1	2	1	0	0	1	0	0	0	0	0	41	0	287	1	1	0	0	0	0	10	1	3660		0		0	0	1	2008	0	0	0
23	0	159	89	91	2	1	35.2043	1	1	1	2	1	0	0	0	1	0	0	0	0	39	1	274	1	1	0	0	0	0	10	0	3485		0		0	0	1	2007	0	0	0
23	0	165	100	89	-11	0	36.7309	1	1	0	2	1	0	0	1	0	0	0	0	0	40	4	284	1	1	0	0	0	0	10	1	3670		0		0	0	1	2008	0	0	0
23	0	163	103	106	3	1	38.767	2	2	1	0	1	0	0	0	0	0	0	0	0	39	2	275	0	0	0	0	0	0	10	1	3170		0		0	0	1	2008	0	0	0
23	0	173	105	103	-2	0	35.083	1	1	1	3	1	0	0	1	0	0	0	0	0	40	4	284	1	1	0	0	0	0	10	0	4370	7.28	0	0	0	0	1	2011	0	0	1
23	0	175	121	118	-3	0	39.5102	1	1	0	1	1	0	0	0	1	0	0	0	1	39	4	277	0	0	0	0	0	0	10	0	3805		0		0	0	1	2011	0	0	0
23	0	178	117	117	0	1	36.9272	0	0	2	1	1	0	0	0	0	0	1	0	0	41	1	288	0	0	0	0	0	0	10	1	3960	7.19	0	0	0	0	1	2014	0	0	0
23	0	162	94	92	-2	0	35.8177	3	3	0	3	1	0	0	1	0	0	0	0	0	39	6	279	0	1	0	0	0	0	10	0	3200	7.2	0	0	0	0	1	2011	0	0	0
23	0	154	94	100	6	2	39.6357	1	1	1	1	2	0	0	0	1	0	0	0	1	41	2	289	0	0	1	0	0	0	10	1	3000		0		0	0	1	2009	0	0	0
23	0	168	100	105	5	2	35.4308	0	0	2	2	0	0	0	0	0	0	0	0	0	40	6	286	1	0	0	0	0	0	10	1	4660		0		0	0	1	2007	0	0	1
24	0	172	115	115	0	1	38.8724	0	0	2	2	0	0	0	0	0	0	0	0	0	40	0	280	1	0	0	0	0	0	10	1	3380	7.09	0	1	0	0	1	2010	0	0	0
24	0	180	114	114	0	1	35.1852	0	0	2	2	0	0	0	0	0	0	0	0	0	39	4	277	1	1	0	0	0	0	10	1	3270	7.26	0	0	0	0	1	2013	0	0	0
24	0	170	108	115	7	2	37.3702	0	0	1	0	1	0	0	0	0	0	0	0	0	41	2	289	1	1	0	0	0	0	10	1	3590	7.31	0	0	0	0	1	2014	0	0	0
24	0	163	105	109	4	1	39.5197	1	1	2	0	1	0	0	0	0	0	0	0	1	39	0	273	0	0	0	0	0	0	10	1	3320	7.26	0	0	0	0	1	2012	0	0	0
24	0	175	110	115	5	2	35.9184	0	0	0	2	1	0	0	1	0	0	0	0	0	39	0	273	0	1	0	0	0	0	10	0	3630	7.25	0	0	0	0	1	2010	0	0	0
24	0	170	113	122	9	2	39.1003	1	1	2	1	1	1	0	0	1	0	1	0	0	39	6	279	0	0	0	0	0	0	10	0	3380		0		0	0	1	2015	0	0	0
24	0	166	100	85	-15	0	36.2897	2	2	3	2	1	0	0	0	1	0	0	0	0	39	0	273	0	0	1	0	0	0	10	0	4515		0		0	0	1	2007	0	0	0
24	0	158	90	94	4	1	36.0519	0	0	1	0	0	0	0	0	0	0	0	0	0	40	6	286	1	1	0	0	0	0	10	1	3360		0		0	0	1	2007	0	0	0
24	0	160	97	105	8	2	37.8906	1	1	0	1	1	0	0	0	1	0	0	0	0	40	6	286	1	0	0	1	0	0	10	1	3305		0		0	0	1	2011	0	0	0
24	0	160	90	93	3	1	35.1562	0	0	0	0	1	0	0	1	0	1	0	0	0	40	4	284	1	1	0	0	0	0	10	0	3150		0		0	0	1	2009	0	0	0
24	0	166	99	108	9	2	35.9268	1	1	2	1	1	0	0	0	0	0	0	0	0	41	2	289	1	1	0	0	0	0	10	0	3770	7.23	0	0	0	0	1	2013	0	0	0
24	0	170	104	95	-9	0	35.9862	2	2	2	2	1	0	0	0	1	0	0	0	0	38	5	271	0	0	1	0	0	0	10	0	3115		0		0	0	1	2009	0	0	0
24	0	165	100	100	0	1	36.7309	1	1	2	0	1	0	0	0	0	0	0	0	0	39	6	279	1	1	0	0	0	0	10	0	2920	7.19	0	0	0	0	1	2012	0	0	0
24	0	156	92	100	8	2	37.8041	0	0	0	2	1	0	0	1	0	0	0	0	0	38	3	269	0	1	0	0	0	0	10	0	3260	7.22	0	0	0	0	1	2014	0	0	0
24	0	160	91	94	3	1	35.5469	0	0	0	2	1	0	0	1	0	0	0	0	0	39	1	274	1	0	0	0	0	0	10	1	4000		0		0	0	1	2009	0	0	0
24	0	171	112	109	-3	0	38.3024	1	1	0	1	0	0	0	0	0	0	0	0	0	41	0	287	1	1	0	0	0	0	10	1	3925	7.37	0	0	0	0	1	2010	0	0	0
24	0	168	105	111	6	2	37.2024	0	0	1	1	0	0	0	0	0	0	0	0	0	40	2	282	1	0	0	0	0	0	10	0	3485		0		0	0	1	2006	0	0	0
24	0	175	112	114	2	1	36.5714	1	1	1	0	1	0	0	0	0	0	0	0	0	37	3	262	0	1	0	0	0	0	10	0	4260	7.35	0	0	0	0	1	2013	0	0	1
24	0	174	113	116	3	1	37.3233	1	1	2	0	1	0	0	0	1	0	0	0	1	38	6	272	0	0	0	0	0	0	10	0	2990	7.3	0	0	0	0	1	2013	0	0	0
24	0	180	115	123	8	2	35.4938	3	3	0	2	1	0	0	0	0	0	0	0	0	38	4	270	0	1	0	0	0	0	10	1	3210	7.15	0	0	0	0	1	2014	0	0	0
25	1	150	85	87	2	1	37.7778	3	3	2	1	1	0	0	0	0	0	0	1	0	37	6	265	1	1	0	0	0	0	10	1	3610	7.25	0	0	0	0	1	2011	0	0	0
25	1	173	106	105	-1	0	35.4172	2	2	1	1	1	0	0	0	1	0	0	0	0	37	6	265	0	0	1	0	0	0	10	0	3120		0		0	0	1	2009	0	0	0
25	1	170	115	120	5	2	39.7924	2	2	1	2	1	0	0	0	0	0	0	0	0	40	3	283	1	1	0	0	0	0	10	0	3055	7.33	0	0	0	0	1	2015	0	0	0
25	1	168	101	99	-2	0	35.7851	0	0	1	1	1	0	0	0	0	0	0	0	0	37	3	262	1	1	0	0	0	0	10	1	3955	7.4	0	0	0	0	1	2013	0	0	0
25	1	160	92	92	0	1	35.9375	0	0	0	2	1	0	0	0	0	0	0	0	0	42	0	294	0	0	0	0	0	0	10	1	4970		0		0	0	1	2010	0	0	0
25	1	160	90	98	8	2	35.1562	1	1	2	0	1	0	0	1	1	0	0	0	0	39	2	275	0	0	1	0	0	0	10	0	3125		0		0	0	1	2010	0	0	0
25	1	165	105	105	0	1	38.5675	2	2	0	0	1	0	0	1	1	0	0	0	0	39	1	274	0	0	1	0	0	0	10	1	3350	7.15	0	0	0	0	1	2011	0	0	0
25	1	167	107	106	-1	0	38.3664	0	0	0	1	1	0	0	1	0	0	0	0	0	41	0	287	1	1	0	0	0	0	10	1	3570	7.31	0	0	0	0	1	2013	0	0	0
25	1	160	94	94	0	1	36.7188	1	1	0	1	0	0	0	0	1	0	0	0	0	41	1	288	0	0	1	0	0	0	10	1	4430		0		0	0	1	2008	0	0	1
25	1	172	105	110	5	2	35.4922	0	0	0	2	0	0	0	0	0	0	0	0	0	39	4	277	1	1	0	0	0	0	10	1	4100	7.22	0	0	0	0	1	2010	0	0	1
25	1	158	90	98	8	2	36.0519	3	3	2	2	2	0	0	0	0	0	0	0	0	39	6	279	1	1	0	0	0	0	10	1	3280		0		0	0	1	2009	0	0	0
25	1	178	115	121	6	2	36.2959	1	1	2	1	1	0	0	0	1	0	1	1	0	41	1	288	0	0	1	0	0	0	10	1	3350		0		0	0	1	2008	0	0	0
25	1	174	120	120	0	1	39.6354	3	3	2	2	0	0	0	0	0	0	0	0	0	41	1	288	1	1	0	0	0	0	10	1	4440	7.37	0	0	0	0	1	2012	0	0	1
25	1	159	93	96	3	1	36.7865	0	0	0	1	1	0	0	1	0	0	0	1	0	41	4	291	1	0	0	0	0	0	10	0	3090		0		0	0	1	2006	0	0	0
25	1	164	97	100	3	1	36.0648	0	0	2	1	1	0	0	0	0	0	0	0	0	39	0	273	0	0	0	0	0	0	10	0	3030		0		0	0	1	2007	0	0	0
25	1	170	105	90	-15	0	36.3322	1	1	2	2	1	0	0	0	0	0	0	0	0	39	2	275	1	1	0	0	0	0	10	1	3450	7.26	0	0	0	0	1	2011	0	0	0
25	1	163	104	111	7	2	39.1434	1	1	2	0	1	0	0	1	0	0	0	0	0	40	4	284	1	1	0	0	0	0	10	1	3330	7.17	0	0	0	0	1	2013	0	0	0
25	1	160	93	100	7	2	36.3281	1	1	1	1	1	0	0	0	1	0	0	0	0	37	4	263	1	1	0	1	0	0	10	0	3190	7.29	0	0	0	0	1	2012	0	0	0
25	1	165	96	104	8	2	35.2617	1	1	1	2	1	0	0	0	1	0	0	0	0	41	5	292	0	0	1	0	0	0	10	0	3285		0		0	0	1	2008	0	0	0
26	1	160	90	91	1	1	35.1562	2	2	0	2	1	0	0	0	0	0	0	0	0	40	6	286	1	1	0	0	0	0	10	0	2910		0		0	0	1	2006	0	0	0
26	1	167	107	106	-1	0	38.3664	0	0	0	0	0	0	0	0	0	0	0	1	0	37	4	263	1	1	0	0	0	0	10	1	3200	1	0	0	0	0	0	2006	0	0	0
26	1	175	120	125	5	2	39.1837	2	2	2	1	1	1	0	1	1	0	0	1	0	39	2	275	1	1	0	0	0	0	10	1	3680	1	0	0	0	0	0	2006	0	0	0
26	1	164	105	112	7	2	39.0393	1	1	1	1	1	0	0	0	0	0	0	0	0	37	6	265	1	1	0	0	0	0	10	1	3255	1	0	0	0	0	0	2012	0	0	0
26	1	165	105	99	-6	0	38.5675	3	3	2	2	1	0	0	1	0	0	0	0	0	41	5	292	1	1	0	0	0	0	10	0	3420	1	0	0	0	0	0	2014	0	0	0
26	1	168	110	118	8	2	38.9739	2	2	2	1	1	0	0	0	0	0	0	0	0	40	3	283	1	1	0	0	0	0	10	1	3330	0	0	0	0	0	0	2013	0	0	0
26	1	165	98	107	9	2	35.9963	2	2	0	1	2	0	0	0	1	0	0	0	0	38	5	271	1	0	0	0	0	0	10	0	3600	1	0	0	0	0	0	2012	0	0	0
26	1	168	101	106	5	2	35.7851	0	0	0	1	1	0	0	1	0	0	0	0	0	39	5	278	1	0	0	0	0	0	10	0	3500	1	0	0	0	0	0	2012	0	0	0
26	1	168	105	112	7	2	37.2024	1	1	0	2	1	0	0	1	0	0	0	0	0	38	4	270	1	1	0	0	0	0	10	1	4260	1	0	0	0	0	0	2013	0	0	1
26	1	170	103	111	8	2	35.6401	2	2	2	1	2	0	0	1	0	0	0	0	0	39	0	273	1	1	0	0	0	0	10	0	3710	1	0	0	0	0	0	2012	0	0	0
26	1	171	103	106	3	1	35.2245	2	2	1	1	0	0	0	0	0	0	0	0	0	39	6	279	1	1	0	0	0	0	10	1	3520	1	0	0	0	0	0	2010	0	0	0
26	1	165	97	100	3	1	35.629	1	1	0	2	1	0	0	0	0	0	0	0	0	39	5	278	1	1	0	0	0	0	10	1	3380	1	0	0	0	0	0	2006	0	0	0
26	1	174	107	110	3	1	35.3415	1	1	2	0	1	0	0	0	0	0	0	0	0	41	0	287	1	1	0	0	0	0	10	0	3475	0	0	0	0	0	0	2009	0	0	0
26	1	152	81	74	-7	0	35.0589	2	2	3	2	1	0	0	0	0	0	0	0	0	39	1	274	1	1	0	0	0	0	10	1	3260	1	0	0	0	0	0	2006	0	0	1
26	1	163	105	105	0	1	39.5197	1	1	2	1	1	0	0	1	0	0	0	0	0	40	2	282	1	1	0	0	0	0	10	0	3240	1	0	0	0	0	0	2010	0	0	0
26	1	169	102	102	0	1	35.713	2	2	2	3	0	0	0	0	0	0	0	0	0	39	0	273	1	1	0	0	0	0	10	0	3170	1	0	0	0	0	0	2013	0	0	0
27	1	169	110	104	-6	0	38.5141	2	2	1	1	1	0	0	0	1	0	0	0	0	41	6	293	1	1	0	0	0	0	10	0	2970	1	0	0	0	0	0	2014	0	0	0
27	1	171	110	99	-11	0	37.6184	8	4	2	0	0	0	0	0	0	0	0	0	0	42	0	294	0	1	0	0	0	0	10	0	3340	1	0	0	0	0	0	2011	0	0	0
27	1	170	109	116	7	2	37.7163	0	0	2	2	0	0	0	0	0	0	0	0	0	40	4	284	0	0	0	0	0	0	10	1	3650	1	0	0	0	0	0	2007	0	0	0
27	1	157	88	91	3	1	35.7012	1	1	0	2	1	0	0	0	0	0	0	0	0	40	6	286	1	1	0	0	0	0	10	1	3370	1	0	0	0	0	0	2008	0	0	0
27	1	154	94	95	1	1	39.6357	4	4	1	1	1	0	0	1	1	0	0	0	1	39	5	278	0	1	0	0	0	0	10	0	3700	1	0	0	0	0	0	2009	0	0	0
27	1	165	104	110	6	2	38.2002	1	1	1	2	1	0	0	0	1	0	0	0	0	41	0	287	1	1	0	0	0	0	10	1	3495	1	0	0	1	0	0	2011	0	0	0
27	1	159	90	85	-5	0	35.5999	1	1	0	1	1	0	0	0	1	0	0	0	0	41	6	293	0	0	1	0	0	0	10	1	4080	1	0	0	0	0	0	2007	0	0	0
27	1	160	98	95	-3	0	38.2812	0	0	2	0	1	0	0	0	0	0	0	0	0	40	5	285	1	1	0	0	0	0	10	0	3300	1	0	0	0	0	0	2015	0	0	0
27	1	160	90	97	7	2	35.1562	2	2	2	0	1	0	0	1	0	0	0	0	1	37	5	264	0	1	0	0	0	0	10	1	3330	1	0	0	0	0	0	2013	0	0	0
27	1	168	110	112	2	1	38.9739	0	0	2	1	0	0	0	1	0	0	0	0	0	41	3	290	1	1	0	0	0	0	10	1	3430	1	0	0	0	0	0	2008	0	0	0
27	1	173	118	125	7	2	39.4266	2	2	2	1	1	0	0	1	0	0	0	0	0	38	0	266	1	1	0	0	0	0	10	0	4300	1	0	0	0	0	0	2006	0	0	1
27	1	164	105	106	1	1	39.0393	2	2	2	2	0	0	0	0	0	0	0	0	0	40	3	283	1	1	0	0	0	0	10	0	2740	1	0	0	0	0	0	2012	0	0	0
27	1	169	105	95	-10	0	36.7634	1	1	0	1	1	0	0	0	0	0	0	1	0	41	0	287	0	1	0	0	0	0	10	0	3450	1		0	0	0	0	2015	0	0	0
27	1	160	90	96	6	2	35.1562	2	2	0	1	0	0	0	0	1	0	0	0	0	39	1	274	0	0	1	0	0	0	10	0	3900		0				0	2008			0
27	1	165	103	107	4	1	37.8329	0	0	1	1	1	0	0	0	0	0	0	0	0	41	3	290	1	1	0	0	0	0	10	1	3660	1	0	0	0	0	0	2011	0	0	1
27	1	160	90	90	0	1	35.1562	0	0	3	1	0	0	0	0	0	0	0	1	0	39	6	279	1	0	0	0	0	0	10	0	3270	1	0	0	0	0	0	2011	0	0	0
27	1	166	104	101	-3	0	37.7413	1	1	0	2	1	0	0	0	0	0	0	0	0	41	0	287	1	1	0	1	0	0	10	1	3510	1	0	0	0	0	0	2011	0	0	0
27	1	163	100	91	-9	0	37.6378	2	2	0	1	1	0	0	0	0	0	0	0	0	39	0	273	1	1	0	0	0	0	10	1	3810	1	0	0	0	0	0	2013	0	0	0
27	1	158	92	89	-3	0	36.8531	1	1	0	2	1	0	0	1	0	0	0	1	0	40	0	280	1	1	0	0	0	0	10	0	3350	1	0	0	0	0	0	2014	0	0	0
27	1	170	110	116	6	2	38.0623	3	3	1	3	0	0	0	0	0	0	0	0	0	40	3	283	0	1	0	0	0	0	10	0	3470	1	0	0	0	0	0	2015	0	0	0
27	1	158	95	96	1	1	38.0548	2	2	1	1	1	0	0	0	0	0	0	0	0	38	6	272	1	1	0	0	0	0	10	0	3640	1	0	0	0	0	0	2015	0	0	0
27	1	165	96	100	4	1	35.2617	1	1	2	1	0	0	0	0	0	0	0	0	0	39	0	273	1	0	0	0	0	0	10	1	3000	1	0	0	0	0	0	2006	0	0	0
27	1	161	93	99	6	2	35.8782	1	1	2	2	1	0	0	0	1	0	0	0	0	38	4	270	1	1	0	0	0	0	10	1	4300	1	0	0	0	0	0	2007	0	0	1
27	1	163	95	98	3	1	35.756	0	0	1	1	1	0	0	0	0	0	0	0	0	41	2	289	1	1	0	0	0	0	10	1	3740	0	0	0	0	0	0	2006	0	0	0
27	1	169	102	102	0	1	35.713	3	3	2	2	0	0	0	0	0	0	0	0	0	39	6	279	1	1	0	1	0	0	10	1	3980	1	0	0	1	0	0	2013	0	0	0
27	1	154	91	97	6	2	38.3707	1	1	2	1	2	0	0	0	0	0	0	0	0	40	1	281	1	1	0	0	0	0	10	0	3170	1	0	0	0	0	0	2015	0	0	0
27	1	160	90	97	7	2	35.1562	1	1	2	2	0	0	0	0	0	0	0	0	0	40	4	284	1	1	0	0	0	0	10	1	3660	1	0	0	0	0	0	2009	0	0	0
27	1	169	103	100	-3	0	36.0632	2	2	0	0	0	0	0	0	1	0	0	0	0	38	5	271	0	0	1	0	0	0	10	0	3200	1	0	0	0	0	0	2010	0	0	0
28	1	155	96	95	-1	0	39.9584	3	3	2	2	0	0	0	0	1	0	0	0	0	38	5	271	0	0	1	0	0	0	10	0	3320	1	0	0	0	0	0	2007	0	0	0
28	1	164	97	100	3	1	36.0648	2	2	1	2	1	0	0	0	0	0	0	0	1	39	4	277	0	1	0	0	0	0	10	0	4180	1	0	0	0	0	0	2006	0	0	0
28	1	171	114	122	8	2	38.9864	1	1	1	3	1	0	0	0	0	0	0	0	0	39	3	276	1	1	0	0	0	0	10	1	4160	1	0	0	0	0	0	2009	0	0	1
28	1	159	92	100	8	2	36.391	0	0	2	2	1	0	0	0	0	0	0	0	1	40	1	281	0	0	0	0	0	0	10	0	3280	1	0	0	0	0	0	2014	0	0	0
28	1	155	85	90	5	2	35.3798	1	1	1	1	1	0	0	0	1	0	0	0	0	37	6	265	0	0	0	0	0	0	10	1	3750	1	0	0	0	0	0	2014	0	0	0
28	1	159	91	99	8	2	35.9954	1	1	0	1	1	0	0	0	0	0	0	0	0	39	5	278	1	1	0	0	0	0	10	0	3370	1	0	0	0	0	0	2008	0	0	0
28	1	168	100	105	5	2	35.4308	1	1	1	1	0	0	0	1	0	0	0	0	0	40	4	284	1	1	0	0	0	0	10	1	4425	1	0	0	0	0	0	2007	0	0	1
28	1	163	98	104	6	2	36.8851	2	2	2	2	1	0	0	1	0	0	0	0	0	40	6	286	1	1	0	0	0	0	10	0	4020	1	0	0	0	0	0	2010	0	0	0
28	1	160	100	109	9	2	39.0625	1	1	2	2	1	1	0	0	0	0	0	0	0	39	3	276	1	1	0	0	0	0	10	1	3610	1	0	0	0	0	0	2015	0	0	0
28	1	173	118	121	3	1	39.4266	3	3	2	0	1	0	0	1	0	0	0	0	0	38	1	267	0	1	0	0	0	0	10	0	3070	1	0	0	0	0	0	2013	0	0	0
28	1	165	105	105	0	1	38.5675	1	1	2	2	2	0	0	0	1	0	0	0	0	39	6	279	1	0	0	0	0	0	10	0	3440	1	0	0	0	0	0	2014	0	0	0
28	1	167	110	114	4	1	39.4421	2	2	2	2	0	0	0	0	0	0	0	0	0	39	5	278	1	1	0	0	0	0	10	0	3290	1	0	0	0	0	0	2015	0	0	0
28	1	164	96	101	5	2	35.693	1	1	2	2	0	0	0	1	0	0	0	0	0	40	1	281	1	1	0	0	0	0	10	0	3540	1	0	0	0	0	0	2011	0	0	0
28	1	172	105	111	6	2	35.4922	0	0	0	1	0	0	0	0	0	0	0	0	0	39	1	274	1	1	0	0	0	0	10	1	3200	1	0	0	0	0	0	2015	0	0	0
28	1	163	98	101	3	1	36.8851	0	0	2	1	1	0	0	0	0	0	0	0	0	41	1	288	1	0	0	1	0	0	10	1	3340	1	0	0	0	0	0	2007	0	0	0
28	1	162	93	100	7	2	35.4367	3	3	2	2	0	0	0	0	0	0	0	0	0	38	6	272	1	1	0	0	0	0	10	1	3810	1	0	0	0	0	0	2010	0	0	0
28	1	158	98	104	6	2	39.2565	4	4	2	1	2	0	0	0	0	0	0	0	0	39	1	274	1	1	0	0	0	0	10	1	4230	1	0	0	0	0	0	2006	0	0	0
28	1	152	85	90	5	2	36.7902	3	3	2	0	1	0	0	1	1	0	0	0	0	38	3	269	0	0	1	0	0	0	10	0	3480	1	0	0	0	0	0	2014	0	0	0
28	1	169	100	106	6	2	35.0128	3	3	2	1	1	0	0	0	0	0	0	0	0	41	4	291	0	1	0	1	0	0	10	1	4200	1	0	0	0	0	0	2008	0	0	0
28	1	175	110	116	6	2	35.9184	1	1	1	1	1	0	0	0	0	0	0	0	0	41	5	292	0	1	0	0	0	0	10	0	2860	1	0	0	0	0	0	2006	0	0	0
28	1	160	92	90	-2	0	35.9375	2	2	0	2	1	0	0	0	0	0	0	0	0	40	6	286	1	1	0	0	0	0	10	1	3190	0	0	0	0	0	0	2015	0	0	0
28	1	160	90	94	4	1	35.1562	3	3	0	0	1	0	0	1	0	0	0	0	0	38	1	267	1	1	0	0	0	0	10	0	3330	1	0	0	0	0	0	2006	0	0	0
28	1	150	88	88	0	1	39.1111	1	1	2	1	0	0	0	0	1	0	0	0	0	38	3	269	1	1	0	0	0	0	10	1	4935	1	0	0	0	0	0	2011	0	0	0
29	1	164	95	90	-5	0	35.3212	4	4	2	1	0	0	0	0	0	0	0	0	0	39	5	278	1	1	0	0	0	0	10	1	3580	1	0	0	0	0	0	2012	0	0	0
29	1	171	105	105	0	1	35.9085	2	2	2	2	0	0	0	0	0	0	0	0	0	41	3	290	1	1	0	0	0	0	10	1	3950	1	0	0	0	0	0	2006	0	0	0
29	1	156	90	97	7	2	36.9822	1	1	0	3	0	0	1	1	0	0	0	0	0	41	5	292	1	1	0	0	0	0	10	1	3690	1	0	0	0	0	0	2014	0	0	0
29	1	177	118	116	-2	0	37.6648	0	0	1	1	1	0	0	0	0	0	0	1	0	41	6	293	0	0	0	0	0	0	10	1	3010	0	0	0	0	0	0	2015	0	0	0
29	1	160	90	99	9	2	35.1562	1	1	0	1	1	0	0	1	0	0	0	0	0	40	3	283	1	1	0	0	0	0	10	1	3940	1	0	0	0	0	0	2012	0	0	0
29	1	174	113	120	7	2	37.3233	1	1	0	2	1	0	0	0	1	0	0	0	1	39	1	274	0	0	1	0	0	0	10	1	3260	1	0	0	0	0	0	2014	0	0	0
29	1	162	102	102	0	1	38.866	1	1	2	1	0	0	0	0	1	0	0	0	0	39	0	273	0	0	1	0	0	0	10	1	3410	1	0	0	0	0	0	2010	0	0	0
29	1	160	95	100	5	2	37.1094	2	2	2	2	1	0	0	0	1	0	0	0	0	38	4	270	0	0	1	0	0	0	10	0	3010	1	0	0	0	0	0	2011	0	0	0
29	1	167	103	112	9	2	36.9321	1	1	2	1	1	1	0	1	0	0	0	0	0	42	0	294	1	1	0	0	0	0	10	1	3170	1	0	0	0	0	0	2012	0	0	0
29	1	168	105	110	5	2	37.2024	1	1	2	2	0	0	0	0	0	0	0	0	0	41	6	293	0	0	0	0	0	0	10	0	3250	1	0	0	0	0	0	2010	0	0	0
29	1	150	80	86	6	2	35.5556	1	1	3	1	0	0	0	0	1	0	0	0	0	38	4	270	0	0	0	0	0	0	10	0	3180	1	0	0	0	0	0	2010	0	0	0
29	1	163	106	101	-5	0	39.8961	2	2	2	1	1	0	0	1	0	0	0	1	0	38	4	270	1	1	0	1	0	0	10	1	3930	1	0	0	0	0	0	2012	0	0	0
29	1	160	94	93	-1	0	36.7188	6	4	2	2	0	0	0	0	0	0	0	0	0	38	6	272	0	0	0	0	0	0	10	1	3150	1	0	0	0	0	0	2008	0	0	0
29	1	150	86	91	5	2	38.2222	1	1	2	2	0	0	0	0	1	0	0	0	0	41	3	290	1	0	0	0	0	0	10	1	3830	1	0	0	0	0	0	2012	0	0	0
29	1	172	112	121	9	2	37.8583	1	1	2	1	1	0	0	0	0	0	0	0	0	41	0	287	1	1	0	0	0	0	10	1	3790	1	0	0	0	0	0	2011	0	0	0
29	1	160	100	100	0	1	39.0625	0	0	2	2	1	0	0	0	0	0	0	0	0	42	0	294	0	0	0	0	0	0	10	0	3430	1	0	0	0	0	0	2008	0	0	0
29	1	160	90	97	7	2	35.1562	0	0	1	1	1	0	0	0	0	0	0	0	0	39	4	277	1	1	0	0	0	0	10	0	2890	1	0	0	0	0	0	2013	0	0	0
29	1	172	104	112	8	2	35.1541	1	1	0	2	0	0	0	0	0	0	0	0	0	41	1	288	1	1	0	0	0	0	10	0	3200	1	0	0	0	0	0	2010	0	0	0
29	1	164	96	96	0	1	35.693	3	3	2	0	1	0	0	1	0	0	0	0	0	38	6	272	1	1	0	0	0	0	10	0	3090	1	0	0	0	0	0	2006	0	0	0
29	1	160	102	102	0	1	39.8438	1	1	2	1	1	0	0	0	1	0	0	1	0	39	6	279	1	1	0	0	0	0	10	1	3440	1	0	0	0	0	0	2009	0	0	0
29	1	152	87	82	-5	0	37.6558	3	3	1	2	1	0	0	0	0	0	0	0	0	39	0	273	1	1	0	0	0	0	10	1	4570	1	0	0	0	0	0	2008	0	0	1
29	1	179	120	112.5	-7.5	0	37.452	3	3	1	2	0	0	0	0	0	0	0	0	0	39	3	276	1	1	0	0	0	0	10	0	3290	1	0	0	0	0	0	2009	0	0	0
29	1	160	90	94	4	1	35.1562	1	1	2	2	0	0	0	0	0	0	0	0	1	37	5	264	0	1	0	1	0	0	10	0	2940	1	0	0	0	0	0	2015	0	0	0
29	1	169	100	107	7	2	35.0128	2	2	2	1	1	0	0	0	0	0	0	0	0	41	4	291	1	1	0	0	0	0	10	0	3710	1	0	0	0	0	0	2010	0	0	0
29	1	159	90	97	7	2	35.5999	1	1	0	2	1	0	0	1	0	0	0	0	0	39	6	279	1	1	0	0	0	0	10	1	3800	1	0	0	0	0	0	2009	0	0	0
29	1	170	115	120	5	2	39.7924	1	1	1	2	1	0	0	1	0	0	0	0	0	40	6	286	1	1	0	0	0	0	10	0	4130	1	0	0	0	0	0	2011	0	0	0
29	1	152	88	95	7	2	38.0886	2	2	2	1	2	0	0	0	0	0	0	0	0	39	6	279	1	0	0	0	0	0	10	1	3830	1	0	0	0	0	0	2008	0	0	0
30	1	165	105	109	4	1	38.5675	2	2	2	0	2	0	0	0	1	0	0	0	1	38	4	270	0	0	1	0	0	0	10	0	3300	1	0	0	0	0	0	2008	0	0	0
30	1	172	110	112	2	1	37.1823	0	0	0	2	0	0	0	0	0	0	0	0	0	37	4	263	1	1	0	1	1	0	10	1	3220	1	0	0	0	0	0	2009	0	0	0
30	1	164	97	100	3	1	36.0648	3	3	2	1	1	0	0	0	0	0	0	0	1	37	2	261	0	1	0	0	0	0	10	0	3930	1	0	0	0	0	0	2014	0	0	0
30	1	160	97	103	6	2	37.8906	1	1	0	1	1	0	0	0	0	0	1	0	0	39	3	276	0	1	0	0	0	0	10	0	3060	1	0	0	0	0	0	2012	0	0	0
30	1	160	93	100	7	2	36.3281	2	2	1	2	1	0	0	0	0	0	0	0	0	41	0	287	1	1	0	0	0	0	10	1	3250	1	0	0	0	0	0	2010	0	0	0
30	1	172	110	113	3	1	37.1823	3	3	2	2	0	0	0	0	0	0	0	0	0	41	5	292	1	1	0	0	0	0	10	0	3400	1	0	0	0	0	0	2006	0	0	0
30	1	160	93	101	8	2	36.3281	2	2	0	2	1	0	0	1	0	0	0	0	0	40	6	286	1	1	0	0	0	0	10	0	4500	1	0	0	0	0	0	2013	0	0	0
30	1	160	100	100	0	1	39.0625	2	2	0	2	1	0	0	1	1	0	0	0	0	37	5	264	0	0	1	1	1	0	10	0	4180	1	0	0	0	0	0	2010	0	0	1
30	1	161	100	100	0	1	38.5788	1	1	1	2	1	0	0	0	1	0	0	0	0	41	6	293	0	0	1	0	0	0	10	0	3690	1	0	0	0	0	0	2006	0	0	0
30	1	182	117	117	0	1	35.3218	0	0	2	1	1	0	0	1	0	0	0	0	0	37	0	259	0	0	0	0	0	0	10	0	3130	1	0	0	0	0	0	2014	0	0	0
30	1	157	98	101	3	1	39.7582	1	1	0	2	1	0	0	0	0	0	0	0	0	41	0	287	1	1	0	0	0	0	10	0	3500	1	0	0	0	0	0	2012	0	0	0
30	1	160	98	90	-8	0	38.2812	2	2	2	0	0	0	0	0	1	0	0	0	0	39	3	276	1	0	1	0	0	0	10	1	4060	1	0	0	0	0	0	2013	0	0	0
30	1	162	98	104	6	2	37.3419	2	2	2	2	0	0	0	0	0	0	0	0	0	40	3	283	1	1	0	0	0	0	10	0	3930	1	0	0	0	0	0	2015	0	0	0
30	1	154	83	92	9	2	34.9975	3	3	0	3	1	0	0	0	0	0	0	1	0	40	5	285	1	1	0	0	0	0	10	1	4045	1	0	0	0	0	0	2013	0	0	0
30	1	170	103	104	1	1	35.6401	2	2	2	1	1	0	0	0	0	0	0	0	0	39	5	278	1	1	0	0	0	0	10	0	3270	1	0	0	0	0	0	2012	0	0	0
30	1	157	96	96	0	1	38.9468	0	0	2	2	1	0	0	0	0	0	0	0	0	41	3	290	1	0	0	0	0	0	10	0	3340	1	0	0	0	0	0	2013	0	0	0
30	1	155	89	72	-17	0	37.0447	1	1	0	2	1	0	0	1	0	0	0	0	0	41	0	287	1	1	0	0	0	0	10	0	3800	1	0	0	0	0	0	2015	0	0	0
30	1	164	99	108	9	2	36.8084	1	1	2	1	1	0	0	0	1	0	0	0	0	41	3	290	0	0	1	0	0	0	10	0	3580	1	0	0	0	0	0	2012	0	0	0
30	1	172	110	97	-13	0	37.1823	2	2	2	2	1	0	0	0	0	0	0	0	0	40	1	281	0	1	0	0	0	0	10	0	3160	1	0	0	0	0	0	2009	0	0	0
30	1	160	96	97	1	1	37.5	1	1	2	1	1	0	0	0	0	0	0	1	0	42	0	294	0	0	0	0	0	0	10	0	2960	1	0	0	0	0	0	2015	0	0	0
30	1	174	120	112	-8	0	39.6354	2	2	2	1	1	0	0	0	0	0	0	0	0	40	0	280	1	1	0	0	0	0	10	1	3030	1	0	0	0	0	0	2014	0	0	0
30	1	160	90	98	8	2	35.1562	3	3	2	2	0	0	0	0	1	0	0	0	0	39	4	277	0	0	1	0	0	0	10	1	3770	1	0	0	0	0	0	2014	0	0	0
30	1	165	100	106	6	2	36.7309	1	1	0	1	0	0	0	0	0	0	0	0	1	38	2	268	0	0	0	0	0	0	10	0	3530	1	0	0	0	0	0	2011	0	0	0
30	1	168	109	104	-5	0	38.6196	2	2	0	2	1	0	0	1	1	0	0	0	0	40	6	286	1	1	0	0	0	0	10	1	3430	1	0	0	1	0	0	2015	0	0	0
30	1	160	95	93	-2	0	37.1094	1	1	2	2	1	0	0	0	1	0	0	0	0	38	0	266	0	0	0	0	0	0	10	0	3530	1	0	0	0	0	0	2009	0	0	0
30	1	173	108	115	7	2	36.0854	0	0	1	1	1	0	1	1	0	0	0	0	0	39	2	275	0	0	0	0	0	0	10	1	3735	1	0	0	0	0	0	2015	0	0	0
30	1	158	95	94	-1	0	38.0548	2	2	2	2	1	0	0	0	0	0	0	0	0	40	3	283	1	1	0	0	0	0	10	1	3450	0	0	0	0	0	0	2007	0	0	0
30	1	172	112	111	-1	0	37.8583	2	2	3	3	1	0	0	1	0	0	0	0	0	41	6	293	0	1	0	0	0	0	10	0	3730	1	0	0	0	0	0	2010	0	0	0
31	1	173	113	120	7	2	37.756	1	1	2	1	1	0	0	0	0	0	0	0	0	40	5	285	1	1	0	0	0	0	10	0	3460	1	0	0	0	0	0	2011	0	0	0
31	1	160	91	98	7	2	35.5469	4	4	2	2	0	0	0	0	1	0	0	0	0	38	5	271	0	0	1	0	0	0	10	0	3360	1	0	0	0	0	0	2014	0	0	0
31	1	150	80	88	8	2	35.5556	1	1	1	2	1	0	0	0	1	0	0	0	0	41	5	292	1	0	0	0	0	0	10	0	3160	1	0	0	0	0	0	2009	0	0	0
31	1	165	106	112	6	2	38.9348	2	2	2	1	1	0	0	0	1	0	0	0	0	39	0	273	1	1	0	0	0	0	10	0	3700	1	0	0	0	0	0	2015	0	0	1
31	1	164	102	106	4	1	37.9239	2	2	1	0	1	1	0	1	0	0	0	0	0	41	0	287	1	1	0	0	0	0	10	0	3450	1	0	0	0	0	0	2013	0	0	0
31	1	170	113	116	3	1	39.1003	4	4	2	2	1	0	0	0	1	0	0	1	0	38	1	267	0	0	1	0	0	0	10	1	3680	1	0	0	0	0	0	2012	0	0	0
31	1	170	110	119	9	2	38.0623	3	3	2	2	1	0	0	1	1	0	0	0	0	40	3	283	0	1	0	0	0	0	10	1	3400	1	0	0	0	0	0	2008	0	0	0
31	1	160	95	103	8	2	37.1094	2	2	2	0	1	0	0	0	0	0	0	1	0	40	4	284	1	1	0	0	0	0	10	1	3360	1	0	0	0	0	0	2012	0	0	0
31	1	170	108	116	8	2	37.3702	3	3	2	1	2	0	0	1	0	0	0	0	0	40	3	283	1	1	0	0	0	0	10	1	4220	1	0	0	0	0	0	2009	0	0	1
31	1	163	97	103	6	2	36.5087	3	3	0	1	0	0	0	0	0	0	0	0	0	39	1	274	1	1	0	0	0	0	10	1	3830	1	0	0	0	0	0	2012	0	0	0
31	1	164	100	107	7	2	37.1802	3	3	2	2	1	0	0	0	1	0	0	0	0	40	1	281	1	1	0	0	0	0	10	1	3740	1	0	0	0	0	0	2012	0	0	0
31	1	168	103	104	1	1	36.4938	3	3	2	1	1	0	0	1	1	0	0	0	0	39	6	279	1	1	0	0	0	0	10	1	3310	1	0	0	0	0	0	2011	0	0	0
31	1	160	93	89	-4	0	36.3281	2	2	1	2	1	0	0	1	1	0	0	0	1	40	0	280	0	0	0	0	0	0	10	0	3090	1	0	0	0	0	0	2010	0	0	0
31	1	163	100	107	7	2	37.6378	2	2	0	1	1	0	0	1	0	0	0	0	0	40	4	284	1	1	0	0	0	0	10	0	3450	1	0	0	0	0	0	2006	0	0	0
31	1	166	100	102	2	1	36.2897	2	2	1	1	1	0	0	0	0	0	0	0	0	39	3	276	0	1	0	1	1	0	10	0	3580	1	0	0	0	0	0	2014	0	0	0
31	1	155	89	89	0	1	37.0447	1	1	2	2	0	0	0	0	0	0	0	0	0	41	4	291	1	1	0	1	0	0	10	1	3660	1	0	0	0	0	0	2010	0	0	0
31	1	172	110	110	0	1	37.1823	0	0	1	1	1	0	0	1	0	0	0	1	0	41	4	291	0	0	0	0	0	0	10	1	2890	1	0	0	0	0	0	2011	0	0	0
31	1	169	107	108	1	1	37.4637	3	3	2	1	1	0	0	0	0	0	0	0	0	41	1	288	1	1	0	0	0	0	10	0	3390	1	0	0	0	0	0	2014	0	0	0
31	1	169	110	106	-4	0	38.5141	4	4	3	2	1	0	0	0	0	0	0	0	0	41	4	291	1	1	0	0	0	0	10	0	3420	1	0	0	0	0	0	2012	0	0	0
31	1	148	77	82	5	2	35.1534	0	0	2	1	1	0	0	0	0	0	0	0	0	41	2	289	0	0	0	0	0	0	10	0	3900	1	0	0	0	0	0	2006	0	0	0
31	1	172	107	105	-2	0	36.1682	2	2	2	2	0	0	0	0	0	0	0	0	0	39	2	275	1	1	0	0	0	0	10	0	3720	1	0	0	0	0	0	2014	0	0	0
31	1	172	108	110	2	1	36.5062	1	1	0	2	1	0	0	1	0	0	0	0	0	41	3	290	1	1	0	0	0	0	10	1	4250	1	0	0	0	0	0	2006	0	0	1
32	1	160	95	87	-8	0	37.1094	0	0	0	3	1	0	0	0	0	0	0	0	0	37	5	264	1	1	0	0	0	0	10	1	4210	1	0	0	0	0	0	2009	0	0	1
32	1	158	92	99	7	2	36.8531	3	3	2	1	0	0	0	0	0	0	0	0	0	38	0	266	1	1	0	0	0	0	10	1	4160	1	0	0	0	0	0	2007	0	0	0
32	1	157	97	98	1	1	39.3525	1	1	1	1	1	0	0	0	0	0	0	0	0	41	0	287	1	1	0	1	1	0	10	0	3460	1	0	0	0	0	0	2007	0	0	0
32	1	150	82	85	3	1	36.4444	2	2	2	1	1	0	0	0	0	0	0	0	1	39	3	276	0	1	0	0	0	0	10	0	3400	1	0	0	0	0	0	2010	0	0	0
32	1	160	90	98	8	2	35.1562	2	2	0	2	0	0	0	0	0	0	0	0	0	41	0	287	0	1	0	0	0	0	10	0	3730	1	0	0	1	0	0	2011	0	0	0
32	1	165	102	107	5	2	37.4656	1	1	2	2	1	0	0	0	1	0	0	0	0	39	0	273	0	0	1	0	0	0	10	0	4065	1	0	0	0	0	0	2006	0	0	0
32	1	166	106	105	-1	0	38.4671	1	1	1	1	1	0	0	0	0	0	0	0	0	41	0	287	0	1	0	0	0	0	10	0	3590	1	0	0	0	0	0	2008	0	0	0
32	1	168	106	115	9	2	37.5567	3	3	3	3	1	0	0	1	0	0	0	0	0	41	0	287	0	0	0	0	0	0	10	1	3420	1	0	0	0	0	0	2012	0	0	0
32	1	167	105	113	8	2	37.6493	1	1	2	1	0	1	0	0	0	0	0	0	0	41	1	288	0	0	0	0	0	0	10	0	3600	1	0	0	0	0	0	2010	0	0	0
32	1	165	98	105	7	2	35.9963	2	2	1	1	1	0	0	0	0	0	0	1	0	41	5	292	1	1	0	0	0	0	10	0	3390	1	0	0	0	0	0	2015	0	0	0
32	1	164	105	102	-3	0	39.0393	4	4	2	2	1	0	0	0	1	0	0	0	0	40	3	283	1	1	0	0	0	0	10	1	3180	1	0	0	0	0	0	2014	0	0	0
32	1	180	117	126	9	2	36.1111	0	0	2	0	1	1	0	0	0	0	0	0	0	40	5	285	1	1	0	0	0	0	10	1	3540	1	0	0	0	0	0	2012	0	0	0
32	1	160	92	93	1	1	35.9375	0	0	2	2	1	0	0	0	0	0	0	0	0	38	1	267	0	1	0	0	0	0	10	1	3470	1	0	0	0	0	0	2008	0	0	0
32	1	151	85	90	5	2	37.2791	2	2	2	2	0	0	0	0	0	0	0	0	0	39	0	273	1	1	0	0	0	0	10	0	3540	1	0	0	0	0	0	2008	0	0	0
32	1	159	95	104	9	2	37.5776	2	2	2	1	1	0	0	0	0	0	0	0	0	41	6	293	0	1	0	0	0	0	10	1	3370	1	0	0	0	0	0	2012	0	0	0
32	1	156	89	98	9	2	36.5713	2	2	0	1	1	0	0	1	1	0	0	1	0	41	6	293	0	0	0	0	0	0	10	0	3800	0	0	0	0	0	0	2010	0	0	0
32	1	160	90	98	8	2	35.1562	2	2	0	2	1	0	0	0	0	0	0	0	0	41	0	287	0	1	0	0	0	0	10	1	3050	1	0	0	0	0	0	2008	0	0	0
32	1	160	90	90	0	1	35.1562	3	3	1	1	1	0	0	0	0	0	0	0	0	39	2	275	1	1	0	0	0	0	10	0	3420	1	0	0	0	0	0	2012	0	0	0
32	1	166	104	108	4	1	37.7413	0	0	1	0	1	0	0	1	0	0	0	0	0	41	5	292	1	1	0	0	0	0	10	0	3320	1	0	0	0	0	0	2013	0	0	0
32	1	160	98	104	6	2	38.2812	1	1	1	2	1	0	0	0	1	0	0	0	0	40	6	286	0	0	0	0	0	0	10	0	3360	1	0	0	0	0	0	2014	0	0	0
32	1	159	98	93.5	-4.5	0	38.7643	1	1	1	1	1	0	0	0	0	0	0	0	1	40	3	283	1	0	0	0	0	0	10	0	3970	1	0	0	0	0	0	2011	0	0	0
32	1	163	98	99	1	1	36.8851	1	1	0	2	2	0	0	0	0	0	0	0	0	40	1	281	1	1	0	0	0	0	10	0	3180	1	0	0	0	0	0	2007	0	0	0
32	1	170	103	90	-13	0	35.6401	3	3	3	1	1	1	0	1	0	0	0	0	0	38	6	272	1	1	0	0	0	0	10	1	3730	1	0	0	0	0	0	2011	0	0	0
32	1	157	91	94	3	1	36.9183	4	4	2	2	1	0	0	0	0	0	0	0	0	41	5	292	0	1	0	0	0	0	10	1	2910	1	0	0	0	0	0	2007	0	0	0
32	1	172	112	118	6	2	37.8583	2	2	1	2	1	0	0	1	0	0	0	1	0	39	4	277	0	1	0	0	0	0	10	1	3600	1	0	0	0	0	0	2006	0	0	0
32	1	160	90	97	7	2	35.1562	0	0	0	1	1	0	0	0	0	0	1	0	0	41	0	287	0	0	0	0	0	0	10	1	4240	1	0	0	0	0	0	2015	0	0	1
33	1	175	118	126	8	2	38.5306	4	4	1	0	1	0	0	0	0	0	0	0	0	40	3	283	1	1	0	0	0	0	10	0	3650	1	0	0	0	0	0	2011	0	0	0
33	1	158	95	96	1	1	38.0548	2	2	0	1	1	0	0	0	0	0	0	0	0	39	3	276	1	1	0	0	0	0	10	1	4290	1	0	0	0	0	0	2013	0	0	1
33	1	167	105	105	0	1	37.6493	2	2	0	1	0	0	0	0	0	0	0	0	0	38	4	270	0	1	0	0	0	0	10	1	3785	1	0	0	0	0	0	2006	0	0	0
33	1	173	115	120	5	2	38.4243	0	0	1	1	1	0	0	0	0	0	0	0	0	41	0	287	1	0	0	0	0	0	10	0	3800	1	0	0	0	0	0	2008	0	0	0
33	1	168	102	100	-2	0	36.1395	0	0	1	1	1	0	0	0	0	0	0	0	1	40	1	281	0	1	0	0	0	0	10	1	3250	1	0	0	0	0	0	2009	0	0	0
33	1	163	97	104	7	2	36.5087	2	2	2	3	1	0	0	0	0	0	0	0	0	41	5	292	0	1	0	1	0	0	10	1	3780	1	0	0	0	0	0	2009	0	0	0
33	1	165	102	99.5	-2.5	0	37.4656	0	0	0	0	1	0	0	0	0	0	0	0	0	41	1	288	1	0	0	0	0	0	10	0	3530	1	0	0	0	0	0	2008	0	0	0
33	1	168	99	108	9	2	35.0765	2	2	2	2	1	0	0	0	0	0	0	1	0	39	5	278	1	1	0	0	0	0	10	1	4270	1	0	0	0	0	0	2013	0	0	0
33	1	147	86	95	9	2	39.7982	3	3	0	2	2	0	0	0	1	0	0	0	0	38	6	272	0	0	1	1	0	0	10	0	3500	1	0	0	0	0	0	2010	0	0	0
33	1	148	82	84	2	1	37.4361	1	1	2	2	1	0	0	0	1	0	0	0	0	38	0	266	0	1	0	0	0	0	10	1	3220	1	0	0	0	0	0	2012	0	0	0
33	1	172	115	110	-5	0	38.8724	3	3	2	2	0	0	0	0	0	0	0	0	0	40	0	280	1	1	0	0	0	0	10	1	3230	1	0	0	0	0	0	2013	0	0	0
33	1	167	110	113	3	1	39.4421	4	4	0	2	1	0	0	1	1	0	1	0	0	40	3	283	1	1	0	0	0	0	10	1	4000	1	0	0	0	0	0	2006	0	0	0
33	1	155	96	98	2	1	39.9584	3	3	2	0	0	0	0	0	1	0	0	0	1	38	3	269	0	0	1	0	0	0	10	1	4310	1	0	0	0	0	0	2011	0	0	0
33	1	164	96	105	9	2	35.693	2	2	0	0	1	0	0	0	0	0	0	0	0	38	2	268	1	1	0	0	0	0	10	1	3550	1	0	0	0	0	0	2013	0	0	0
34	1	157	90	91	1	1	36.5126	4	4	0	2	0	0	0	0	0	0	0	0	0	38	4	270	1	1	0	0	0	0	10	1	3410	1	0	0	0	0	0	2009	0	0	0
34	1	165	100	100	0	1	36.7309	3	3	1	2	1	0	0	0	0	0	0	0	0	39	5	278	1	1	0	0	0	0	10	0	3530	1	0	0	0	0	0	2009	0	0	0
34	1	158	89	92	3	1	35.6513	0	0	2	2	2	0	1	0	0	0	0	0	0	39	0	273	0	0	0	0	0	0	10	0	3860	1	0	0	0	0	0	2014	0	0	0
34	1	165	96	102	6	2	35.2617	1	1	2	1	1	0	0	1	0	0	0	0	0	37	2	261	1	1	0	0	0	0	10	1	3370	1	0	0	0	0	0	2015	0	0	0
34	1	160	90	98	8	2	35.1562	1	1	2	1	1	0	0	0	0	0	0	1	0	38	4	270	1	1	0	0	0	0	10	1	3690	1	0	0	0	0	0	2015	0	0	0
34	1	162	95	98	3	1	36.1988	2	2	2	0	0	0	0	0	0	0	0	0	1	39	5	278	1	1	0	0	0	0	10	0	3300	1	0	0	0	0	0	2011	0	0	0
34	1	150	85	89	4	1	37.7778	3	3	2	1	0	0	0	0	1	0	0	0	1	39	2	275	0	0	1	0	0	0	10	0	3790	1	0	0	0	0	0	2010	0	0	1
34	1	160	102	94	-8	0	39.8438	3	3	3	0	1	0	0	0	0	0	1	0	0	39	2	275	1	1	0	0	0	0	10	0	3710	1	0	0	0	0	0	2010	0	0	0
34	1	162	102	109	7	2	38.866	1	1	2	1	1	0	0	1	0	0	0	0	1	37	4	263	1	1	0	0	0	0	10	1	3630	1	0	0	1	0	0	2014	0	0	0
34	1	167	105	111	6	2	37.6493	1	1	2	2	1	0	0	0	0	0	0	0	0	39	5	278	0	1	0	0	0	0	10	0	3900	1	0	0	0	0	0	2008	0	0	1
34	1	164	107	107	0	1	39.7829	5	4	2	2	1	0	0	0	1	0	0	0	0	39	3	276	1	1	0	0	0	0	10	0	3500	1	0	0	0	0	0	2008	0	0	0
34	1	172	108	110	2	1	36.5062	1	1	2	2	1	0	0	0	0	0	0	0	0	40	0	280	1	1	0	0	0	0	10	0	3740	1	0	0	0	0	0	2015	0	0	0
34	1	168	99	100	1	1	35.0765	0	0	1	2	0	0	0	0	0	0	0	0	0	39	2	275	1	0	0	0	0	0	10	1	3390	1	0	0	0	0	0	2009	0	0	0
34	1	150	85	81	-4	0	37.7778	1	1	0	1	1	0	0	0	1	0	0	0	1	38	4	270	0	0	1	0	0	0	10	0	3600	1	0	0	0	0	0	2008	0	0	0
34	1	177	110	118	8	2	35.1112	3	3	0	2	0	0	0	0	0	0	0	1	0	39	0	273	1	0	0	0	0	0	10	1	3800	1	0	0	0	0	0	2015	0	0	0
34	1	157	94	80	-14	0	38.1354	3	3	3	2	1	0	0	0	0	0	0	0	0	40	1	281	1	1	0	0	0	0	10	1	3780	1	0	0	0	0	0	2015	0	0	0
34	1	150	85	90	5	2	37.7778	6	4	1	2	1	0	0	0	0	0	0	0	0	40	5	285	1	1	0	0	0	0	10	0	3420	1	0	0	0	0	0	2015	0	0	0
34	1	165	97	104	7	2	35.629	3	3	2	2	1	0	0	1	0	0	0	0	0	41	6	293	1	1	0	0	0	0	10	1	3450	1	0	0	0	0	0	2009	0	0	0
34	1	154	89	78	-11	0	37.5274	2	2	2	2	0	0	0	0	1	0	0	0	0	38	4	270	0	0	1	0	0	0	10	0	3450	1	0	0	0	0	0	2009	0	0	0
34	1	152	91	98	7	2	39.3871	3	3	2	0	2	0	0	1	0	0	0	0	0	38	4	270	0	1	0	0	0	0	10	1	3790	1	0	0	0	0	0	2007	0	0	0
35	2	163	94	95	1	1	35.3796	2	2	1	1	0	0	0	0	0	0	0	0	1	41	0	287	1	1	0	0	0	0	10	1	3510	1	0	0	0	0	0	2006	0	0	0
35	2	158	88	92	4	1	35.2508	3	3	1	1	1	0	0	0	0	0	0	0	0	40	1	281	0	1	0	0	0	0	10	0	3655	1	0	0	0	0	0	2011	0	0	1
35	2	165	104	108	4	1	38.2002	0	0	2	0	1	0	1	0	0	0	0	0	0	39	1	274	0	0	0	0	0	0	10	0	3810	1	0	0	0	0	0	2011	0	0	0
35	2	152	91	87	-4	0	39.3871	2	2	1	2	1	0	0	0	0	0	0	0	0	40	3	283	1	1	0	0	0	0	10	0	3030	1	0	0	0	0	0	2010	0	0	0
35	2	180	122	126	4	1	37.6543	2	2	3	0	1	0	0	1	0	0	0	0	0	39	0	273	1	1	0	0	0	0	10	0	3560	1	0	0	0	0	0	2010	0	0	0
35	2	164	100	100	0	1	37.1802	5	4	0	1	1	0	0	1	1	0	0	0	0	39	4	277	1	0	0	0	0	0	10	0	4140	1	0	0	0	0	0	2015	0	0	0
35	2	170	107	100	-7	0	37.0242	3	3	2	0	1	0	0	1	1	0	0	0	0	41	6	293	0	0	0	0	0	0	10	1	3300	1	0	0	0	0	0	2014	0	0	0
35	2	177	110	112	2	1	35.1112	1	1	0	2	0	0	0	0	1	0	0	0	0	40	0	280	1	1	0	0	0	0	10	0	4400	1	0	0	0	0	0	2011	0	0	1
35	2	164	102	110	8	2	37.9239	3	3	2	2	1	0	0	0	1	0	0	0	0	38	0	266	0	0	0	0	0	0	10	1	3990	1	0	0	0	0	0	2014	0	0	0
35	2	158	89	80	-9	0	35.6513	1	1	0	1	1	0	0	0	1	0	0	0	0	40	4	284	1	0	0	0	0	0	10	0	4270	1	0	0	0	0	0	2015	0	0	0
35	2	163	94	101	7	2	35.3796	2	2	2	2	1	0	0	0	0	0	0	0	0	41	5	292	0	1	0	0	0	0	10	1	3580	1	0	0	0	0	0	2010	0	0	0
36	2	156	87	90	3	1	35.7495	2	2	2	1	1	0	0	0	1	0	0	1	0	39	1	274	0	0	1	0	0	0	10	1	3660	1	0	0	0	0	0	2014	0	0	0
36	2	160	90	96	6	2	35.1562	4	4	2	2	0	0	0	0	0	0	0	1	0	39	6	279	1	1	0	0	0	0	10	0	2700	1	0	1	1	0	0	2012	0	0	0
36	2	160	90	96	6	2	35.1562	1	1	2	1	0	0	0	0	1	0	0	0	0	39	0	273	1	1	0	0	0	0	10	1	3180	1	0	0	0	0	0	2009	0	0	0
36	2	160	91	95	4	1	35.5469	1	1	2	1	1	0	0	0	1	0	0	0	0	41	4	291	0	0	1	0	0	0	10	1	3800	1	0	0	0	0	0	2009	0	0	0
36	2	176	114	100	-14	0	36.8027	0	0	1	1	1	0	1	0	0	0	0	0	0	39	6	279	1	1	0	0	0	0	10	1	3640	1	0	0	0	0	0	2006	0	0	0
36	2	180	122	125	3	1	37.6543	2	2	0	1	1	1	0	1	0	0	0	1	0	40	1	281	1	1	0	0	0	0	10	0	3560	1	0	0	0	0	0	2010	0	0	0
36	2	162	96	98	2	1	36.5798	4	4	2	1	1	0	0	0	0	0	0	0	0	38	2	268	1	1	0	0	0	0	10	0	3700	1	0	0	0	0	0	2015	0	0	0
36	2	164	103	112	9	2	38.2957	2	2	0	2	1	0	0	0	1	0	0	0	0	40	4	284	0	0	0	0	0	0	10	1	3250	1	0	0	0	0	0	2011	0	0	0
36	2	165	105	107	2	1	38.5675	0	0	2	3	2	0	0	1	0	0	0	0	1	40	3	283	0	0	0	0	0	0	10	0	3435	1	0	0	0	0	0	2006	0	0	0
36	2	169	110	110	0	1	38.5141	1	1	2	1	1	0	0	0	0	0	0	1	0	40	6	286	1	1	0	0	0	0	10	0	3940	1	0	0	0	0	0	2009	0	0	0
36	2	155	96	105	9	2	39.9584	0	0	0	1	2	0	0	0	0	0	0	0	0	38	2	268	1	1	0	0	0	0	10	1	3600	1	0	0	0	0	0	2007	0	0	0
36	2	158	96	100	4	1	38.4554	5	4	1	1	1	0	0	0	0	0	0	0	0	40	0	280	0	0	0	0	0	0	10	1	3750	1	0	0	0	0	0	2009	0	0	0
36	2	162	100	104	4	1	38.1039	3	3	1	2	1	0	0	1	0	0	0	0	0	38	0	266	1	1	0	0	0	0	10	1	4150	1	0	0	0	0	0	2010	0	0	0
36	2	160	90	96	6	2	35.1562	4	4	2	0	0	0	0	0	0	0	0	0	0	40	0	280	1	1	0	0	0	0	10	0	3220	1	0	0	0	0	0	2015	0	0	0
37	2	161	97	98	1	1	37.4214	3	3	2	0	1	0	0	0	1	0	0	0	0	39	6	279	1	1	0	0	0	0	10	1	4260	1	0	0	1	0	0	2013	0	0	0
37	2	160	90	80	-10	0	35.1562	7	4	0	0	0	0	0	0	0	0	0	0	0	39	1	274	1	1	0	0	0	0	10	0	3690	1	0	0	0	0	0	2007	0	0	0
37	2	165	100	101	1	1	36.7309	4	4	3	0	1	0	0	0	0	0	0	0	0	37	3	262	1	0	0	1	1	0	10	0	3840	1	0	0	0	0	0	2012	0	0	0
37	2	170	103	106	3	1	35.6401	0	0	2	2	1	0	0	0	0	0	0	0	0	38	5	271	1	1	0	0	0	0	10	0	3590	1	0	0	0	0	0	2015	0	0	0
37	2	160	90	92	2	1	35.1562	3	3	2	0	0	0	0	0	0	0	0	0	0	42	1	295	0	1	0	0	0	0	10	1	4050	1	0	0	0	0	0	2008	0	0	0
37	2	175	110	115	5	2	35.9184	5	4	2	1	2	0	0	0	1	0	0	0	0	39	2	275	1	1	0	0	0	0	10	0	2840	0	0	0	0	0	0	2006	0	0	0
37	2	160	90	95	5	2	35.1562	0	0	1	0	1	0	0	0	0	0	0	0	1	38	6	272	0	0	0	0	0	0	10	1	3360	1	0	0	0	0	0	2010	0	0	0
37	2	162	97	106	9	2	36.9608	2	2	1	1	0	0	0	0	0	0	0	0	0	38	4	270	1	1	0	0	0	0	10	1	4170	1	0	0	0	0	0	2015	0	0	0
37	2	158	91	96	5	2	36.4525	5	4	2	0	1	0	0	1	0	0	0	0	0	39	5	278	1	1	0	0	0	0	10	1	3450	1	0	0	0	0	0	2014	0	0	0
37	2	164	102	111	9	2	37.9239	1	1	2	1	1	0	1	0	0	0	0	0	1	39	2	275	0	0	0				10	0	3530	1	0	0	0	0	0	2015	0	0	0
37	2	160	94	95	1	1	36.7188	2	2	1	0	0	0	0	0	0	0	0	0	0	39	0	273	1	1	0	0	0	0	10	0	3090	1	0	0	0	0	0	2010	0	0	0
38	2	176	110	116	6	2	35.5114	2	2	0	0	0	1	0	0	0	0	0	0	0	38	4	270	1	1	0	0	0	0	10	1	3600	1	0	0	0	0	0	2013	0	0	0
38	2	168	105	105	0	1	37.2024	1	1	2	1	0	0	0	0	0	0	0	1	0	40	1	281	1	1	0	0	0	0	10	1	3860	0	0	0	0	0	0	2009	0	0	1
38	2	165	105	104	-1	0	38.5675	1	1	2	1	1	0	0	0	0	0	0	0	1	38	4	270	1	1	0	0	0	0	10	0	2750	1	0	0	0	0	0	2010	0	0	0
38	2	162	96	102	6	2	36.5798	1	1	1	1	1	0	0	1	1	0	0	0	1	37	4	263	0	0	0	0	0	0	10	1	4360	1	0	0	0	0	0	2013	0	0	0
38	2	162	95	103	8	2	36.1988	1	1	2	1	1	0	0	0	1	0	0	0	1	39	1	274	0	0	0	0	0	0	10	1	3740	1	0	0	0	0	0	2014	0	0	0
38	2	177	115	115	0	1	36.7072	2	2	2	1	0	0	1	0	0	1	0	0	0	41	2	289	1	1	0	0	0	0	10	0	3900	1	0	0	0	0	0	2013	0	0	1
38	2	168	100	106	6	2	35.4308	8	4	2	3	0	0	0	0	0	0	0	0	0	40	4	284	1	1	0	0	0	0	10	0	2950	1	0	0	0	0	0	2011	0	0	0
38	2	169	107	110	3	1	37.4637	0	0	0	2	1	0	0	1	0	0	0	0	0	42	1	295	0	1	0	0	0	0	10	1	3570	1	0	0	0	0	0	2014	0	0	0
38	2	160	92	101	9	2	35.9375	5	4	2	0	0	0	0	0	0	0	0	1	0	40	2	282	0	1	0	0	0	0	10	0	4000	1	0	0	0	0	0	2012	0	0	0
39	2	163	100	100	0	1	37.6378	3	3	0	1	0	0	0	0	1	0	0	0	0	38	5	271	0	0	1	0	0	0	10	1	3580	1	0	0	0	0	0	2011	0	0	0
39	2	160	93	95	2	1	36.3281	6	4	2	2	0	0	0	0	0	0	0	0	1	38	4	270	0	1	0	0	0	0	10	1	4120	1	0	0	0	0	0	2015	0	0	1
39	2	160	92	90	-2	0	35.9375	0	0	1	0	1	0	0	1	0	0	0	1	0	40	0	280	1	1	0	0	0	0	10	1	3640	1	0	0	0	0	0	2015	0	0	0
39	2	168	102	111	9	2	36.1395	3	3	2	1	1	0	0	0	0	0	0	0	1	39	0	273	0	0	0	1	1	0	10	1	3150	1	0	0	0	0	0	2014	0	0	0
39	2	162	103	109	6	2	39.2471	2	2	3	1	1	1	1	0	1	0	0	0	0	38	6	272	0	1	0	0	0	0	10	0	3730	1	0	0	0	0	0	2006	0	0	0
39	2	160	90	95	5	2	35.1562	1	1	1	2	1	0	1	1	1	0	0	0	0	40	2	282	0	0	1	0	0	0	10	1	4250	1	0	0	0	0	0	2010	0	0	0
39	2	164	95	104	9	2	35.3212	3	3	2	3	2	0	0	0	0	0	0	1	0	38	4	270	0	1	0	0	0	0	10	0	3790	1	0	0	0	0	0	2012	0	0	0
39	2	169	107	114	7	2	37.4637	2	2	2	1	1	0	0	0	1	0	0	0	1	37	6	265	0	0	1	0	0	0	10	0	2930	1	0	0	0	0	0	2014	0	0	0
39	2	160	94	101	7	2	36.7188	2	2	2	1	1	0	0	0	0	0	0	0	0	40	1	281	0	1	0	0	0	0	10	0	3180	1	0	0	0	0	0	2014	0	0	0
39	2	154	94	100	6	2	39.6357	5	4	2	1	0	0	0	0	0	0	0	1	0	40	6	286	1	1	0	0	0	0	10	1	3280	1	0	0	0	0	0	2015	0	0	0
39	2	160	95	100	5	2	37.1094	2	2	0	1	1	0	0	0	1	0	0	0	0	39	0	273	0	0	1	0	0	0	10	1	3870	1	0	0	0	0	0	2013	0	0	0
40	2	160	98	104	6	2	38.2812	2	2	0	2	1	0	0	0	0	0	0	0	0	41	0	287	1	1	0	1	1	0	10	1	3140	1	0	0	0	0	0	2012	0	0	0
40	2	157	90	92	2	1	36.5126	3	3	2	0	0	0	0	0	0	0	0	0	0	39	4	277	1	1	0	0	0	0	10	1	3190	1	0	0	0	0	0	2008	0	0	0
40	2	154	90	98	8	2	37.9491	2	2	1	0	1	0	0	1	0	0	0	1	0	40	1	281	1	1	0	0	0	0	10	1	3710	1	0	0	0	0	0	2006	0	0	0
40	2	160	90	89	-1	0	35.1562	7	4	2	3	0	0	0	0	0	0	0	0	0	40	5	285	0	0	0	0	0	0	10	1	4250	1	0	0	0	0	0	2011	0	0	0
40	2	168	108	110	2	1	38.2653	3	3	2	1	0	0	0	0	1	1	0	0	0	38	0	266	1	0	1	0	0	0	10	1	3880	1	0	0	0	0	0	2015	0	0	0
40	2	175	120	128	8	2	39.1837	1	1	0	2	0	0	0	0	0	0	0	1	0	40	4	284	1	1	0	0	0	0	10	0	3850	1	0	0	0	0	0	2014	0	0	0
40	2	175	112	119	7	2	36.5714	4	4	2	1	0	0	0	0	0	0	0	0	0	38	4	270	1	1	0	0	0	0	10	1	3590	1	0	0	0	0	0	2014	0	0	à
40	2	170	110	104	-6	0	38.0623	0	0	1	3	1	0	0	0	0	0	0	0	0	40	6	286	1	0	0	0	0	0	10	1	3650	1	0	0	0	0	0	2007	0	0	0
40	2	152	84	92	8	2	36.3573	0	0	2	0	2	0	0	0	0	0	0	0	0	41	4	291	1	0	0	0	0	0	10	1	3450	1	0	0	0	0	0	2014	0	0	0
40	2	160	92	101	9	2	35.9375	0	0	2	1	1	0	0	0	0	0	0	0	1	38	6	272	0	0	0	0	0	0	10	1	3680	1	0	0	0	0	0	2006	0	0	0
40	2	160	96	96	0	1	37.5	3	3	2	3	1	0	0	1	1	0	0	0	0	38	4	270	0	0	1	0	0	0	10	1	3860	1	0	0	0	0	0	2013	0	0	0
41	2	160	97	95	-2	0	37.8906	4	4	2	0	0	0	0	0	0	0	0	1	0	41	2	289	1	1	0	0	0	0	10	0	4450	0	0	0	0	0	0	2008	0	0	1
41	2	154	84	90	6	2	35.4191	2	2	2	1	1	0	0	1	0	1	0	1	0	40	5	285	1	1	0	0	0	0	10	0	3040	1	0	0	0	0	0	2012	0	0	0
41	2	165	107	107	0	1	39.3021	9	4	2	1	2	0	0	0	0	0	0	0	0	39	0	273	1	1	0	0	0	0	10	1	3910	1	0	0	0	0	0	2010	0	0	0
41	2	170	105	99	-6	0	36.3322	10	4	2	2	0	0	0	0	0	0	0	0	0	39	1	274	1	1	0	0	0	0	10	0	3290	1	0	0	0	0	0	2007	0	0	0
41	2	162	92	100	8	2	35.0556	1	1	2	2	1	0	0	0	0	0	1	0	0	37	6	265	0	1	0	0	0	0	10	1	3760	1	0	0	0	0	0	2015	0	0	0
41	2	160	97	100	3	1	37.8906	0	0	2	1	1	0	0	0	0	0	0	1	0	40	1	281	1	1	0	1	0	0	10	0	2940	1	0	0	0	0	0	2012	0	0	0
41	2	168	100	102	2	1	35.4308	0	0	1	2	1	0	0	0	0	0	0	0	1	38	5	271	1	1	0	1	1	0	10	1	4030	1	0	0	0	0	0	2011	0	0	0
41	2	169	111	111	0	1	38.8642	3	3	2	2	1	0	0	1	1	0	0	0	1	38	2	268	0	0	1	0	0	0	10	0	2900	1	0	0	0	0	0	2015	0	0	0
41	2	164	95	100	5	2	35.3212	5	4	2	1	1	0	0	0	0	1	0	0	0	40	2	282	1	1	0	0	0	0	10	1	4120	1	0	0	0	0	0	2013	0	0	0
41	2	168	110	102	-8	0	38.9739	9	4	2	2	0	0	0	0	0	0	0	0	0	41	5	292	1	1	0	0	0	0	10	1	4130	1	0	0	0	0	0	2010	0	0	0
41	2	168	105	114	9	2	37.2024	7	4	0	2	0	0	0	0	1	0	0	0	0	39	0	273	0	0	1	0	0	0	10	1	3200	1	0	0	0	0	0	2009	0	0	0
41	2	156	90	96	6	2	36.9822	1	1	3	1	1	0	0	0	0	0	0	0	0	39	1	274	1	1	0	0	0	0	10	1	3030	1	0	0	0	0	0	2006	0	0	0
41	2	162	92	97	5	2	35.0556	2	2	2	1	1	1	0	0	0	0	0	1	0	41	0	287	1	0	0	0	0	0	10	1	3390	1	0	0	0	0	0	2014	0	0	0
42	2	151	82	90	8	2	35.9633	2	2	1	1	0	1	0	0	1	0	0	0	0	39	3	276	0	0	0	0	0	0	10	0	4390	1	0	0	0	0	0	2006	0	0	1
42	2	155	88	90	2	1	36.6285	4	4	2	1	1	0	0	1	1	0	0	0	1	39	3	276	0	0	1	0	0	0	10	1	2870	1	0	0	0	0	0	2006	0	0	0
43	2	169	109	107	-2	0	38.1639	2	2	2	0	1	0	0	1	0	0	0	1	0	40	2	282	1	1	0	0	0	0	10	0	3210	1	0	0	0	0	0	2015	0	0	0
43	2	170	110	110	0	1	38.0623	3	3	0	1	0	1	0	0	0	0	0	0	0	40	3	283	1	1	0	0	0	0	10	0	3210		0				0	2006			0
18	0	163	94	94	0	1	35.3796	0	0	1	1	1	0	0	0	0	0	0	0	0	40	6	286	1	1	0	0	0	0	9	1	3090	1	0	0	0	0	0	2015	0	0	0
19	0	163	104	110	6	2	39.1434	0	0	1	1	1	0	0	0	0	0	0	0	0	39	2	275	1	1	0	0	0	0	9	0	3120	1	0	0	0	0	0	2011	0	0	0
20	0	169	110	113	3	1	38.5141	0	0	2	3	0	0	0	0	0	0	0	0	0	41	4	291	1	1	0	0	0	0	9	1	3225	1	0	0	0	0	0	2015	0	0	0
21	0	160	90	90	0	1	35.1562	1	1	1	1	0	0	0	0	1	1	0	1	0	38	0	266	0	0	1	0	0	0	9	1	3310	0	0	0	0	0	0	2006	0	0	0
22	0	170	102	110	8	2	35.2941	1	1	0	0	1	0	0	0	0	0	0	0	0	38	6	272	1	1	0	0	0	0	9	1	3120	1	0	0	0	0	0	2015	0	0
24	0	155	85	85	0	1	35.3798	0	0	2	1	1	0	0	1	0	0	0	0	0	40	2	282	1	1	0	0	0	0	9	1	4200	1	0	0	0	0	0	2013	0	0	1
24	0	173	105	114	9	2	35.083	0	0	1	1	1	0	0	1	0	0	0	0	0	41	5	292	0	0	0	0	0	0	9	1	3660	1	0	0	0	0	0	2015	0	0	0
24	0	163	95	99	4	1	35.756	1	1	2	1	1	0	1	0	1	0	0	0	0	39	2	275	0	0	0	1	0	0	9	1	4010	1	0	0	0	0	0	2008	0	0	0
25	1	153	83	91	8	2	35.4564	1	1	1	1	1	0	0	0	0	0	0	0	0	39	6	279	0	1	0	0	0	0	9	1	3800	1	0	0	0	0	0	2015	0	0	0
26	1	168	100	99	-1	0	35.4308	0	0	2	1	1	0	0	0	0	0	0	0	0	40	6	286	1	1	0	0	0	0	9	1	3760	1	0	0	0	0	0	2012	0	0	0
26	1	170	103	111	8	2	35.6401	0	0	2	1	1	0	0	0	0	0	0	0	0	40	3	283	1	1	0	0	0	0	9	1	3750	1	0	0	0	0	0	2012	0	0	0
26	1	156	96	99	3	1	39.4477	1	1	1	1	1	0	0	0	1	0	0	0	0	39	4	277	0	0	1	0	0	0	9	0	3840	1	0	0	1	0	0	2009	0	0	0
26	1	162	92	97	5	2	35.0556	0	0	1	1	1	0	0	0	0	0	0	0	1	41	1	288	0	0	0	1	0	0	9	0	3080	1	0	0	0	0	0	2008	0	0	0
26	1	180	114	120	6	2	35.1852	2	2	1	1	1	0	0	0	0	0	0	0	0	39	0	273	0	1	0	0	0	0	9	0	3030	1	0	0	0	0	0	2007	0	0	0
27	1	157	90	96	6	2	36.5126	0	0	1	1	1	0	0	0	0	0	0	0	0	39	3	276	1	1	0	0	0	0	9	1	3340	1	0	0	0	0	0	2014	0	0	0
27	1	165	105	114	9	2	38.5675	1	1	1	0	1	0	0	0	1	0	0	0	0	39	4	277	0	0	1	0	0	0	9	0	3250	1	0	0	0	0	0	2009	0	0	0
27	1	150	84	91	7	2	37.3333	0	0	1	0	1	0	0	0	0	0	0	0	0	41	0	287	1	0	0	0	0	0	9	1	3480	1	0	0	0	0	0	2012	0	0	0
28	1	167	107	94	-13	0	38.3664	2	2	1	2	1	0	0	1	0	0	0	0	0	40	3	283	1	1	0	0	0	0	9	0	4550	1	0	0	0	0	0	2012	0	0	0
28	1	167	102	111	9	2	36.5736	1	1	2	1	1	0	0	0	0	0	0	0	0	39	6	279	1	0	0	0	0	0	9	0	2840	1	0	0	0	0	0	2007	0	0	0
28	1	163	96	100	4	1	36.1323	0	0	2	0	1	0	0	0	0	0	0	0	0	41	1	288	0	1	0	0	0	0	9	1	3420	1	0	0	0	0	0	2007	0	0	0
28	1	160	92	95	3	1	35.9375	1	1	2	1	1	0	0	0	0	0	0	0	0	37	0	259	0	1	0	0	0	0	9	1	4420	1	0	0	0	0	0	2007	0	0	1
28	1	160	99	101	2	1	38.6719	1	1	1	1	1	0	0	0	0	0	0	0	0	40	1	281	1	1	0	0	0	0	9	1	3155	1	0	0	0	0	0	2009	0	0	0
28	1	169	108	113	5	2	37.8138	0	0	1	0	0	0	0	1	0	0	0	0	0	41	1	288	1	1	0	1	0	0	9	1	3140	1	0	0	0	0	0	2015	0	0	0
29	1	166	103	107	4	1	37.3784	2	2	2	0	1	0	0	1	0	0	0	0	0	41	5	292	0	0	0	0	0	0	9	0	3630	1	0	0	1	7	0	2010	7	7	0
29	1	159	95	102	7	2	37.5776	0	0	2	1	1	0	0	0	0	0	0	1	0	39	4	277	1	1	0	0	0	0	9	0	4300	1	0	0	0	0	0	2014	0	0	0
29	1	160	97	95	-2	0	37.8906	0	0	1	1	0	0	0	0	0	0	0	0	0	40	3	283	1	0	0	0	0	0	9	1	3310	1	0	0	0	0	0	2015	0	0	0
30	1	170	103	105	2	1	35.6401	1	1	2	2	1	0	0	0	0	0	0	0	0	38	6	272	1	1	0	0	0	0	9	0	3180	1	0	0	0	0	0	2009	0	0	0
30	1	161	92	100	8	2	35.4925	0	0	2	1	1	1	0	0	0	0	0	0	0	42	1	295	0	1	0	0	0	0	9	0	4050	1	0	0	0	0	0	2015	0	0	0
30	1	160	90	93.5	3.5	1	35.1562	0	0	2	1	0	0	0	0	0	0	0	0	1	38	5	271	0	0	0	0	0	0	9	0	3150	1	0	0	0	0	0	2014	0	0	0
31	1	160	90	91	1	1	35.1562	0	0	2	1	1	0	0	0	0	0	0	0	0	41	6	293	0	1	0	0	0	0	9	1	3820	1	0	0	0	0	0	2015	0	0	0
32	1	164	96	94	-2	0	35.693	1	1	2	1	0	0	0	0	0	0	0	1	0	41	1	288	0	1	0	0	0	0	9	0	3170	1	0	0	0	0	0	2009	0	0	0
32	1	162	100	108	8	2	38.1039	1	1	2	1	1	0	0	1	0	0	0	0	0	41	2	289	0	1	0	0	0	0	9	0	3225	1	0	0	0	0	0	2012	0	0	0
32	1	170	111	115	4	1	38.4083	0	0	1	1	1	1	0	0	0	1	0	0	0	39	6	279	1	0	0	0	0	0	9	1	3075	1	0	0	0	0	0	2011	0	0	0
33	1	160	97	97	0	1	37.8906	0	0	2	1	1	0	0	0	0	0	0	1	0	39	4	277	1	1	0	0	0	0	9	0	3600	1	0	0	0	0	0	2011	0	0	0
33	1	170	106	112	6	2	36.6782	0	0	1	1	1	0	0	0	0	1	0	0	0	41	1	288	0	0	0	0	0	0	9	0	3810	1	0	0	0	0	0	2007	0	0	0
34	1	170	102	109	7	2	35.2941	0	0	1	1	1	0	0	1	0	0	0	0	0	39	2	275	1	1	0	0	0	0	9	0	3720	1	0	0	0	0	0	2009	0	0	0
35	2	166	106	109	3	1	38.4671	1	1	1	1	1	0	0	0	0	0	0	1	0	39	4	277	1	1	0	0	0	0	9	1	3660	0	0	0	0	0	0	2014	0	0	0
39	2	173	106	110	4	1	35.4172	0	0	1	1	1	1	0	0	0	0	0	0	0	41	6	293	0	1	0	0	0	0	9	1	3850	1	0	0	0	0	0	2015	0	0	0
20	0	168	110	112	2	1	38.9739	0	0	0	0	1	0	0	0	0	0	0	0	0	41	0	287	1	1	0	0	0	0	9	0	3700	1	0	0	0	0	0	2014	0	0	0
20	0	170	108	117	9	2	37.3702	0	0	2	2	1	0	0	1	0	0	0	0	0	38	5	271	1	1	0	0	0	0	9	0	4830		0		0	0	1	2011	0	0	0
21	0	169	100	102	2	1	35.0128	0	0	1	0	1	0	0	0	0	0	0	0	0	40	3	283	1	0	0	0	0	0	9	0	3020	7.16	0	0	0	0	1	2013	0	0	0
22	0	157	90	95	5	2	36.5126	0	0	0	1	1	0	0	0	0	0	0	0	0	40	0	280	1	0	0	0	0	0	9	1	3870	7	0	1	0	0	1	2011	0	0	0
22	0	165	103	107	4	1	37.8329	1	1	1	1	2	0	0	1	0	0	0	0	0	39	5	278	1	1	0	0	0	0	9	0	3650	7.13	0	0	0	0	1	2014	0	0	0
23	0	162	94	100	6	2	35.8177	2	2	0	1	1	0	0	1	1	0	0	0	0	39	5	278	1	1	0	0	0	0	9	0	3695	7.36	0	0	0	0	1	2014	0	0	0
23	0	172	116	119	3	1	39.2104	1	1	1	0	1	0	0	0	0	0	0	0	0	41	2	289	0	1	0	0	0	0	9	1	3255	7.09	0	1	0	0	1	2012	0	0	0
23	0	167	100	107	7	2	35.8564	2	2	1	1	1	0	0	0	0	0	0	0	0	40	4	284	0	1	0	0	0	0	9	1	3660		0		0	0	1	2006	0	0	0
24	0	168	108	116	8	2	38.2653	1	1	1	2	1	0	0	0	1	0	0	0	0	39	3	276	1	0	0	0	0	0	9	0	2890	7.17	0	0	0	0	1	2014	0	0	0
24	0	165	106	100	-6	0	38.9348	1	1	1	1	1	0	0	1	0	0	0	0	0	41	6	293	0	1	0	0	0	0	9	0	3900	7.2	0	0	0	0	1	2015	0	0	0
25	1	160	95	103	8	2	37.1094	0	0	1	1	1	0	0	1	0	0	0	0	0	41	0	287	1	0	0	0	0	0	9	1	4360	7.16	0	0	0	0	1	2014	0	0	0
25	1	170	107	113	6	2	37.0242	1	1	0	2	0	0	0	0	1	0	1	0	0	38	3	269	1	1	0	0	0	0	9	0	3600	7.2	0	0	0	0	1	2011	0	0	0
25	1	164	103	104	1	1	38.2957	0	0	1	2	1	0	0	0	0	0	0	0	0	37	6	265	1	1	0	0	0	0	9	0	4040	7.31	0	0	0	0	1	2015	0	0	0
25	1	165	105	109	4	1	38.5675	2	2	2	1	1	0	0	0	0	0	0	0	0	40	0	280	0	1	0	0	0	0	9	0	3110		0		0	0	1	2013	0	0	0
26	1	152	84	82	-2	0	36.3573	3	3	2	3	0	0	0	0	1	0	0	0	0	39	2	275	1	0	0	0	0	0	9	1	3990	7.3	0	0	0	0	1	2010	0	0	0
26	1	155	86	90	4	1	35.796	0	0	1	2	1	0	0	0	0	0	0	0	0	40	0	280	1	0	0	0	0	0	9	0	3190	7.14	0	0	0	0	1	2010	0	0	0
26	1	170	110	99	-11	0	38.0623	2	2	2	2	0	0	0	0	0	0	0	0	0	40	2	282	1	1	0	0	0	0	9	0	3340		0		0	0	1	2009	0	0	0
27	1	159	98	105	7	2	38.7643	0	0	1	0	1	0	0	1	0	0	0	0	0	37	6	265	1	1	0	0	0	0	9	0	3520		0		0	0	1	2009	0	0	0
27	1	162	100	104	4	1	38.1039	1	1	3	2	1	0	0	0	1	0	0	1	0	39	2	275	0	0	1	0	0	0	9	1	3635	7.29	0	0	0	0	1	2014	0	0	0
28	1	173	114	120	6	2	38.0901	0	0	3	0	1	0	0	0	0	0	0	0	0	41	5	292	1	0	0	1	0	0	9	0	3780	7.23	0	0	0	0	1	2014	0	0	0
28	1	160	90	95	5	2	35.1562	2	2	2	0	0	0	0	0	0	0	0	0	0	39	6	279	1	1	0	0	0	0	9	1	4040	7.08	0	1	0	0	1	2012	0	0	0
28	1	167	98	99	1	1	35.1393	0	0	1	1	1	0	1	0	0	0	0	0	0	39	5	278	0	0	0	1	0	0	9	1	3085	7.27	0	0	0	0	1	2014	0	0	0
29	1	152	90	95	5	2	38.9543	1	1	1	2	1	0	0	0	1	0	0	0	1	37	2	261	0	0	0	0	0	0	9	0	3780		0		0	0	1	2009	0	0	0
29	1	170	107	113	6	2	37.0242	3	3	2	0	1	0	0	0	1	0	0	1	0	37	3	262	0	0	1	0	0	0	9	1	3390		0		0	0	1	2007	0	0	0
29	1	156	90	97	7	2	36.9822	2	2	2	2	1	0	0	0	1	0	0	0	0	40	1	281	1	0	0	0	0	0	9	0	3310	0	0	0	0	0	0	2015	0	0	0
29	1	165	100	103	3	1	36.7309	2	2	1	2	1	0	0	0	0	0	0	0	0	40	3	283	1	1	0	0	0	0	9	0	2880	1	0	0	0	0	0	2010	0	0	0
30	1	169	103	108	5	2	36.0632	0	0	0	1	1	0	0	0	0	0	0	0	0	39	4	277	1	1	0	0	0	0	9	0	3380	1	0	0	0	0	0	2009	0	0	0
30	1	165	104	107	3	1	38.2002	1	1	1	1	1	0	0	0	0	1	0	0	0	39	2	275	1	1	0	0	0	0	9	1	3780	1	0	0	0	0	0	2013	0	0	0
30	1	160	93	102	9	2	36.3281	1	1	0	2	1	0	0	0	0	0	0	0	0	40	5	285	1	0	0	0	0	0	9	0	3480	1	0	0	0	0	0	2012	0	0	0
30	1	162	104	102	-2	0	39.6281	4	4	2	2	0	0	0	0	0	0	0	0	0	38	0	266	1	1	0	0	0	0	9	1	3750	1	0	0	0	0	0	2010	0	0	0
31	1	170	104	100	-4	0	35.9862	3	3	2	0	1	1	1	1	0	0	0	0	0	38	2	268	0	0	0	0	0	0	9	1	3680	1	0	0	0	0	0	2014	0	0	0
31	1	163	93	102	9	2	35.0032	1	1	2	0	1	0	0	0	0	0	0	0	0	40	5	285	1	1	0	0	0	0	9	1	4470	1	0	0	0	0	0	2013	0	0	1
31	1	170	114	110	-4	0	39.4464	1	1	2	0	2	0	0	0	0	0	0	0	0	39	4	277	1	1	0	0	0	0	9	1	3540	1	0	1	0	0	0	2013	0	0	0
31	1	161	95	73	-22	0	36.6498	0	0	0	1	1	0	0	0	0	0	0	0	0	41	5	292	0	0	0	0	0	0	9	1	3940	1	0	0	0	0	0	2014	0	0	0
31	1	170	110	116	6	2	38.0623	2	2	2	1	1	0	0	1	0	0	0	0	0	41	0	287	1	0	0	0	0	0	9	1	2920	1	0	0	0	0	0	2007	0	0	0
31	1	163	95	102	7	2	35.756	2	2	3	2	1	0	0	1	0	0	0	0	0	41	4	291	1	1	0	0	0	0	9	1	3780	1	0	0	0	0	0	2014	0	0	0
32	1	160	99	96	-3	0	38.6719	2	2	1	3	1	0	0	0	0	0	0	0	1	39	0	273	0	1	0	0	0	0	9	0	3750	1	0	0	0	0	0	2010	0	0	0
32	1	168	108	110	2	1	38.2653	0	0	1	1	1	0	0	1	0	0	0	0	0	42	0	294	0	0	0	0	0	0	9	0	2580	1	0	0	0	0	0	2013	0	0	0
32	1	161	94	103	9	2	36.264	1	1	0	1	1	0	0	0	0	0	0	0	0	40	2	282	1	1	0	0	0	0	9	1	3550	1	0	0	0	0	0	2013	0	0	0
32	1	160	95	94	-1	0	37.1094	5	4	2	2	1	0	0	0	1	0	0	0	0	41	0	287	0	1	0	0	0	0	9	0	3560	1	0	0	1	0	0	2012	0	0	0
32	1	173	118	120	2	1	39.4266	1	1	0	2	1	0	0	0	0	0	0	0	0	39	3	276	1	0	0	0	0	0	9	0	3530	1	0	0	0	0	0	2014	0	0	0
34	1	175	122	122	0	1	39.8367	4	4	1	2	1	0	0	0	0	0	0	0	0	40	1	281	1	1	0	0	0	0	9	0	4010	1	0	0	0	0	0	2011	0	0	0
34	1	162	93	100	7	2	35.4367	4	4	3	1	1	0	0	0	0	0	0	0	0	41	3	290	1	1	0	0	0	0	9	0	3140	1	0	0	0	0	0	2009	0	0	0
34	1	156	86	91	7	2	35.3386	3	3	0	2	1	0	0	1	1	1	0	0	0	37	0	259	0	0	1	1	1	0	9	0	3370	1	0	0	0	0	0	2008	0	0	0
34	1	173	107	106	-1	0	35.7513	0	0	1	1	1	0	1	0	0	1	0	0	1	38	6	272	0	0	0	0	0	0	9	1	3350	1	0	0	0	0	0	2008	0	0	0
35	2	167	108	110	2	1	38.7249	2	2	2	1	1	0	0	0	1	0	0	0	0	41	0	287	1	1	0	0	0	0	9	0	3800	1	0	0	0	0	0	2008	0	0	0
35	2	168	103	106	3	1	36.4938	0	0	0	1	1	0	0	0	0	0	0	0	0	40	2	282	1	1	0	1	0	0	9	0	3510	1	0	0	0	0	0	2013	0	0	0
36	2	159	89	97	8	2	35.2043	1	1	2	2	1	0	0	0	0	0	0	0	0	39	5	278	1	0	0	0	0	0	9	1	2900	1	0	0	0	0	0	2013	0	0	0
36	2	168	108	116	8	2	38.2653	2	2	1	0	1	0	0	0	0	0	0	0	0	38	4	270	1	1	0	0	0	0	9	0	3770	1	0	0	0	0	0	2015	0	0	0
37	2	173	106	99	-7	0	35.4172	3	3	2	1	1	0	0	1	0	0	0	0	0	39	6	279	1	0	0	0	0	0	9	1	3520	1	0	0	0	0	0	2015	0	0	0
37	2	150	84	86	2	1	37.3333	2	2	2	0	1	0	0	0	1	0	0	0	0	37	5	264	1	1	0	0	0	0	9	0	3900	1	0	0	0	0	0	2014	0	0	0
40	2	160	99	95	-4	0	38.6719	7	4	2	0	0	0	0	0	0	0	0	0	0	39	2	275	1	1	0	0	0	0	9	0	4700	1	0	0	1	0	0	2012	0	0	0
23	0	169	112	114	2	1	39.2143	0	0	0	0	0	0	0	0	0	0	1	0	0	38	3	269	0	0	0	0	0	0	8	1	3700	1	0	0	0	0	0	2010	0	0	0
24	0	170	114	109	-5	0	39.4464	0	0	1	0	1	0	0	1	0	0	0	0	0	41	2	289	1	1	0	0	0	0	8	0	3830	1	0	0	0	0	0	2013	0	0	1
26	1	165	102	110	8	2	37.4656	0	0	2	1	1	0	1	0	0	0	0	0	0	41	1	288	1	0	0	0	0	0	8	0	3320	1	0	0	0	0	0	2014	0	0	0
27	1	163	106	99	-7	0	39.8961	1	1	2	0	1	0	0	1	0	0	0	0	0	38	4	270	0	1	0	0	0	0	8	0	3990	1	0	0	0	0	0	2006	0	0	0
29	1	171	110	112	2	1	37.6184	1	1	1	1	1	0	0	0	0	0	0	0	0	40	5	285	1	1	0	0	0	0	8	1	3800	1	0	0	0	0	0	2015	0	0	0
29	1	156	90	99	9	2	36.9822	1	1	1	1	1	0	0	0	0	0	1	0	0	39	1	274	1	0	0	0	0	0	8	0	4140	1	0	0	0	0	0	2012	0	0	1
30	1	160	97	97	0	1	37.8906	1	1	2	1	1	0	0	0	1	0	0	0	0	38	6	272	0	0	0	0	0	0	8	1	4690	1	0	0	0	0	0	2012	0	0	1
30	1	155	96	95	-1	0	39.9584	0	0	2	1	1	0	0	0	0	0	0	0	0	41	2	289	1	0	0	0	0	0	8	0	3650	1	0	0	0	0	0	2008	0	0	0
31	1	171	115	109	-6	0	39.3283	1	1	2	1	1	0	0	0	0	0	0	0	1	39	4	277	1	0	0	0	0	0	8	1	3130	1	0	0	0	0	0	2008	0	0	0
32	1	180	118	118	0	1	36.4198	1	1	1	1	1	0	0	0	0	0	0	1	0	39	4	277	1	0	0	0	0	0	8	1	4130	1	0	0	0	0	0	2006	0	0	0
32	1	162	100	101	1	1	38.1039	0	0	1	1	1	0	0	0	0	0	0	1	0	41	1	288	1	0	0	1	1	0	8	1	3590	1	0	0	0	0	0	2009	0	0
33	1	153	84	84	0	1	35.8836	0	0	0	1	1	0	0	0	0	0	0	0	0	39	5	278	1	1	0	0	0	0	8	0	3020	1	0	1	0	0	0	2011	0	0	0
19	0	165	108	117	9	2	39.6694	0	0	0	1	1	0	0	1	0	0	0	0	0	40	4	284	1	1	0	0	0	0	8	0	3080	1	0	0	0	0	0	2013	0	0	0
23	0	173	112	115	3	1	37.4219	1	1	0	2	1	0	0	0	0	0	0	0	0	40	1	281	0	1	0	0	0	0	8	0	3080	1	0	1	0	0	0	2011	0	0	0
24	0	170	115	120	5	2	39.7924	0	0	0	2	0	0	1	0	0	0	1	0	0	39	1	274	0	0	0	0	0	0	8	1	2910	1	0	0	0	0	0	2015	0	0	0
24	0	175	115	120	5	2	37.551	1	1	1	0	1	0	0	0	1	0	0	1	0	40	0	280	1	0	0	0	0	0	8	0	3420	1	0	0	0	0	0	2006	0	0	0
25	1	169	100	104	4	1	35.0128	1	1	1	0	1	0	0	0	1	0	0	0	0	39	5	278	1	0	0	0	0	0	8	1	3460		0		0	0	1	2009	0	0	0
26	1	163	94	100	6	2	35.3796	1	1	0	1	1	0	0	0	0	0	0	0	0	41	2	289	0	1	0	0	0	0	8	0	3010	7.23	0	0	0	0	1	2014	0	0	0
26	1	158	94	101	7	2	37.6542	1	1	0	2	1	0	0	1	0	0	0	0	0	41	0	287	1	1	0	0	0	0	8	1	4175		0		0	0	1	2009	0	0	0
27	1	155	92	97	5	2	38.2934	0	0	2	1	1	1	0	0	0	0	0	0	0	38	2	268	1	0	0	0	0	0	8	0	3295		0		0	0	1	2006	0	0	0
28	1	163	103	108	5	2	38.767	0	0	0	2	1	0	0	1	0	0	0	1	0	40	3	283	1	0	0	0	0	0	8	0	3450	7.15	0	0	0	0	1	2014	0	0	0
28	1	165	108	115	7	2	39.6694	2	2	2	1	1	0	0	1	1	0	0	0	0	41	0	287	1	0	0	0	0	0	8	1	3780		0		0	0	1	2008	0	0	0
28	1	172	108	110	2	1	36.5062	1	1	0	2	0	0	0	0	1	0	0	0	0	38	3	269	0	0	1	0	0	0	8	0	4440		0		0	0	1	2008	0	0	0
31	1	171	105	94	-11	0	35.9085	2	2	2	1	1	0	0	0	1	0	0	0	0	38	4	270	0	0	0	0	0	0	8	1	3250		0		0	0	1	2008	0	0	0
32	1	166	100	105	5	2	36.2897	3	3	1	1	1	0	0	1	0	0	0	0	0	37	4	263	1	1	0	0	0	0	8	1	3180	1	0	0	0	0	0	2013	0	0	0
33	1	160	90	99	9	2	35.1562	2	2	2	2	0	0	0	0	1	0	0	0	0	40	3	283	1	0	0	0	0	0	8	1	4470	1	0	0	0	0	0	2007	0	0	0
36	2	156	89	95	6	2	36.5713	3	3	2	1	1	0	0	0	1	0	0	0	0	39	0	273	0	0	1	0	0	0	8	0	3210	1	0	1	0	0	0	2010	0	0	0
36	2	168	106	110	4	1	37.5567	1	1	1	1	1	0	0	0	0	0	0	0	0	41	2	289	1	1	0	0	0	0	8	1	4860	1	0	1	0	0	0	2015	0	0	0
38	2	165	100	102	2	1	36.7309	1	1	2	2	0	0	0	0	1	0	0	0	0	41	0	287	1	1	0	0	0	0	8	0	3310	1	0	1	1	0	0	2012	0	0	0
39	2	163	95	95	0	1	35.756	5	4	2	1	0	0	0	0	1	0	0	0	0	38	3	269	1	1	0	1	0	0	8	1	3250	1	0	0	0	0	0	2010	0	0	0
19	0	165	106	110	4	1	38.9348	0	0	1	3	1	0	0	0	0	0	0	0	0	40	0	280	1	0	0	1	0	0	7	1	4500	1	0	0	0	0	0	2012	0	0	1
26	1	165	107	107	0	1	39.3021	0	0	1	1	1	0	0	0	0	0	0	0	0	40	3	283	1	1	0	0	0	0	7	1	3140	1	0	0	0	0	0	2013	0	0	0
32	1	178	113	119	6	2	35.6647	0	0	1	1	1	0	0	0	0	0	0	0	0	41	6	293	0	0	0	0	0	0	7	1	3430	1	0	0	0	0	0	2013	0	0	0
21	0	167	98	105	7	2	35.1393	1	1	0	2	1	0	0	0	1	0	0	1	0	40	5	285	1	0	0	0	0	0	7	1	3620	1	0	0	0	0	0	2014	0	0	0
22	0	160	92	96	4	1	35.9375	1	1	1	2	1	0	0	1	1	0	0	0	0	37	3	262	1	0	0	0	0	0	7	1	4230	1	0	1	0	0	0	2012	0	0	0
24	0	157	89	96	7	2	36.1069	1	1	1	3	1	0	0	0	0	1	0	0	0	38	2	268	0	0	0	0	0	0	7	0	3490	1	0	0	0	0	0	2014	0	0	0
25	1	158	90	92	2	1	36.0519	2	2	1	0	1	0	0	0	1	0	0	1	0	38	5	271	0	0	0	0	0	0	7	1	4300	1	0	0	0	0	0	2010	0	0	0
29	1	150	80	85	5	2	35.5556	3	3	0	2	2	0	0	0	0	0	0	0	0	40	3	283	1	1	0	0	0	0	7	0	2800	1	0	0	0	0	0	2013	0	0	0
34	1	155	92	101	9	2	38.2934	1	1	0	1	0	0	0	0	0	0	0	0	1	41	0	287	0	0	0	0	0	0	7	0	3250	1	0	0	0	0	0	2014	0	0	0
39	2	166	99	108	9	2	35.9268	4	4	1	1	1	0	0	0	0	0	0	0	0	40	5	285	1	0	0	0	0	0	7	0	3850	1	0	0	0	0	0	2009	0	0	0
38	2	163	100	104	4	1	37.6378	2	2	3	1	1	0	0	0	1	0	0	0	0	39	1	274	0	0	1	0	0	0	6	1	4150	1	1	0	0	0	0	2015	0	0	0
42	2	168	112	109	-3	0	39.6825	7	4	1	2	1	0	0	1	0	0	0	0	0	40	6	286	1	1	0	0	0	0	6	1	4320	1	1	0	0	0	0	2010	0	0	1
20	0	162	104	108	4	1	39.6281	0	0	0	0	1	0	0	1	0	0	0	0	0	40	6	286	1	0	0	0	0	0	6	0	3630	1	1	1	0	0	0	2013	0	0	0
29	1	164	100	103	3	1	37.1802	1	1	2	0	1	0	0	0	1	0	0	0	0	38	5	271	0	0	1	0	0	0	6	0	3075	6.95	1	1	0	0	1	2011	0	0	0
27	1	167	101	110	9	2	36.215	0	0	2	1	1	0	0	0	0	0	1	0	0	37	5	264	0	0	0	0	0	0	5	0	3350	7.16	1	0	0	0	1	2011	0	0	0
32	1	156	94	90	-4	0	38.6259	0	0	1	0	0	0	0	0	0	0	0	0	0	37	2	261	0	1	0	0	0	0	5	1	3500	1	1	0	0	0	0	2012	0	0	0
34	1	167	102	106	4	1	36.5736	1	1	1	1	1	0	0	1	0	0	0	0	0	38	5	271	1	1	0	0	0	0	5	1	3270	1	1	0	1	0	0	2015	0	0	0
19	0	160	90	95	5	2	35.1562	0	0	0	3	1	0	0	1	0	0	0	0	0	40	0	280	1	0	0	0	0	0	5	0	2650	7.07	1	1	0	0	1	2013	0	0	0
24	0	160	98	93	-5	0	38.2812	0	0	0	1	1	0	0	1	0	0	0	0	0	41	5	292	0	0	0	1	0	0	5	1	2890		1		0	0	1	2008	0	0	0
33	1	163	104	105	1	1	39.1434	2	2	0	1	1	0	0	0	1	0	0	0	0	41	4	291	1	0	0	0	0	0	5	1	3440	1	1	0	0	0	0	2009	0	0	0
41	2	165	96	102	6	2	35.2617	2	2	1	2	1	1	0	0	0	0	0	0	0	41	1	288	1	0	0	1	1	0	5	1	4060	1	1	0	0	0	0	2006	0	0	0
24	0	160	90	91	1	1	35.1562	1	1	2	2	0	0	0	0	0	0	0	0	0	40	0	280	1	0	0	0	0	0	3	0	4160	1	1	0	0	0	0	2009	0	0	0
35	2	158	91	99	8	2	36.4525	3	3	1	1	1	0	0	0	0	0	0	0	0	40	3	283	1	1	0	0	0	0	0	1	3880	1	1	1	1	0	0	2006	0	0	0
20	0	170	108	108	0	1	37.3702	2	2	0	2	1	0	0	1	1	0	0	0	0	38	6	272	1	1	0	0	0	0	0	1	3585		1		0	0	1	2008	0	0	0
29	1	160	93	89	-4	0	36.3281	0	0	0	1	1	0	0	1	0	0	0	1	0	40	5	285	1	0	0	0	0	0	0	1	3340	1	1	0	0	0	0	2013	0	0	0
